# Supplementary material for: Modulation of the wheat transcriptome by TaZFP13D under well-watered and drought conditions
Source: Plant Mol Biol. 2024 Feb 9;114(1):16. doi: 10.1007/s11103-023-01403-y (PMC10853348; doi:10.1007/s11103-023-01403-y)
Supplement: Supplementary file 1 — Supplementary material 1 (XLSX 12.8 kb) [file 11103_2023_1403_MOESM1_ESM.xlsx]

## Sheet: ESM_1
Article title	Modulation of the wheat transcriptome by TaZFP13D under well-watered and drought conditions
Journal name	Plant Molecular Biology
Authors	William Bouard, François Ouellet, Mario Houde
Corresponding author	houde.mario@uqam.ca
Online Ressource 1: Primer pairs used in this study
Primer name	Sequence (5'-3')	Usage	PCR product size (pb)
13DqPCR 2_FW	ACGAATAGGTTCGCTTTCGAGG	qRT-PCR detection of TaZFP13D	60
13DqPCR 2_RV	CCGCGACACAAGCAGAAG
ABC4_FW	GGATCTCGATTCAGCACAGG	qRT-PCR detection of TraesCS4A02G406300	88
ABC4_RV	GCTGCACTGCTAGATACTGC
CDPK_FW	GCCGCCTTCCAATACTTT	qRT-PCR detection of TraesCS5B02G109300	131
CDPK_RV	TTATCCTGATCTACTTCGCCTA
CPN60B4_FW	GGACATGAAAATGCCTGGGG	qRT-PCR detection of TraesCS2B02G328500	73
CPN60B4_RV	TGCTACACTCGAATACCCACA
IP5P8_FW	GTGGCTTACGTGCTCATGTC	qRT-PCR detection of TraesCS1B02G052100	258
IP5P8_RV	AAACGAAGACTGGGGTTCCT
THA8_FW	GGAGACGGCTGAGACTTGAG	qRT-PCR detection of TraesCS2D02G334900	68
THA8_RV	TGATTCCCTTCCCACATGGC
NDH-O_FW	TAAGCATTTTCTTTTCCACCTTT	qRT-PCR detection of TraesCS3A02G502300	91
NDH-O_RV	GCATGTTAAGTTTAAGAGTGGC
TaDREB44B_FW	CGCTCCTCTCTCAAGTGTCT	qRT-PCR detection of TraesCS5B02G312000	51
TaDREB44B_RV	AGGTAGCTTAGCGTGTTTAGC
PPD2(ABD)_FW	CACCAGGGGAGGGATGAAG	qRT-PCR detection of TraesCS2B02G322500, TraesCS2D02G304200 and TraesCS2A02G305800	95
PPD2(ABD)_RV	TCTCCTCAGTATCAGAGTAGGCT
NF-YB(ABD)_FW	GGGAGTACACAAGTTAATCTGCC	qRT-PCR detection of TraesCS2D02G358300, TraesCS2A02G359400 and TraesCS2B02G378700	124
NF-YB(ABD)_RV	TAACTGGAACCGCTCGTACA
YL_FW	GCAGAAGAGAAGATACTAGCACA	qRT-PCR detection of TraesCS6A02G123900	154
YL_RV	ACTCTACACCCGACGAAACC
HSL1_FW	TCAAACCCGAAAACGTAGAAGA	qRT-PCR detection of TraesCS3B02G310100	76
HSL1_RV	CACGAGCATTAGTAGCATGAGA
CRR1(ABD)_FW	CCAGGCCTCATTCCACTACA	qRT-PCR detection of TraesCS4B02G355600, TraesCS4D02G349000 and TraesCS5A02G524800	58
CRR1(ABD)_RV	CGATGGGTTAGGTCTTGATTCC
RCA_FW	GGCAAGTAGAAAGTCCTATACTTAAG	qRT-PCR detection of TraesCS4A02G177600	95
RCA_RV	AAAAAGTTTGAGTGGATTCGAG
TaHSP40(ABD)_FW	GTGGCCGACGATTTCTACTC	qRT-PCR detection of TraesCS1A02G349900, TraesCS1D02G352600 and TraesCS1B02G364200	170
TaHSP40(ABD)_RV	CTCAGCACCGTGTAAACCTC
SOD_FW	CAGTTCGGTTCTGGATGGGT	qRT-PCR detection of TraesCS7D02G043000, TraesCS4A02G434000 and TraesCS7A02G048600	85
SOD_RV	TGTCAGATGGGATTGGGCTT
APX_FW	AAGACGGCAGAACACGACTC	qRT-PCR detection of TraesCS7D02G272500 and TraesCS7A02G272200	72
APX_RV	GGTGGAGGCGACGAGATAAC
CAT_FW	CTCCGTTCGCCATGGACC	qRT-PCR detection of TraesCS5A02G498000, TraesCS4B02G325800 and TraesCS4D02G322700	110
CAT_RV	GGTGAGGGAGTTGTCGTTGT
18S_FW	ATGCCTAGTAAGCGCGAGTCAT	qRT-PCR and RT-PCR detection of wheat 18S RNA	67
18S_RV	ACGGGCGGTGTGTACAAAG
Nco1Blunt_13D_FW	ACGAATAGGTTCGCTTTCGAGG	Fusion between TaZFP13D and eYFP (part 1)	604
13D_overlapYFP_RV	CCCCGGTGAACAGCTCCTCGCCCTTGCTCACTCCGCCTCCGCCGACGCAGT
13D_overlap_YFP_FW	ACCATGGCGGTGGACTGCGTCGGCGGAGGCGGAGTGAGCAAGGGCGAGGAGCTG	Fusion between TaZFP13D and eYFP (part 2)	778
eYFPXba1_RV	CCtctagaTTACTTGTACAGCTCGT
Nco1Blunt_13D_FW	ACGAATAGGTTCGCTTTCGAGG	Cloning TaZFP13D-eYFP fusion (part 1 +2) in pAVA (replacing GFP)	1298
eYFPXba1_RV	CCtctagaTTACTTGTACAGCTCGT
Nco1Blunt-1B_FW	ACCAAGCACCAGAGAGCTGAAG	Fusion between TaZFP1B and mCherry (part 1)	439
1B_overlap_mCherry_RV	TGGCCATGTTATCCTCCTCGCCCTTGCTCACGCCACCGCCACCG
1B_Overlap_mCherry_FW	GCTCGAGCTGTTTGTCGGTGGCGGTGGCGTGAGCAAGGGCGA	Fusion between TaZFP1B and mCherry (part 2)	743
mCherry-Xba1_RV	CCtctagaTTACTTGTACAGCTCGT
Nco1Blunt-1B_FW	ACCAAGCACCAGAGAGCTGAAG	Cloning TaZFP1B-mCherry fusion (part 1+2) in pAVA (replacing GFP)	1123
mCherry-Xba1_RV	CCtctagaTTACTTGTACAGCTCGT
Nco1BluntmCherry_FW	GTGAGCAAGGGCGAGGAGGATAAC	Cloning eYFP in pAVA to replace GFP	715
eYFPXba1_RV	CCtctagaTTACTTGTACAGCTCGT
Nco1_eC/YFP_FW	GTGAGCAAGGGCGAGGAGCT	Cloning mCherry in pAVA to replace GFP	725
mCherry-Xba1_RV	CCtctagaTTACTTGTACAGCTCGT
Lowercase letters indicate restriction sites
