# Supplementary material for: Modulation of the wheat transcriptome by TaZFP13D under well-watered and drought conditions
Source: Plant Mol Biol. 2024 Feb 9;114(1):16. doi: 10.1007/s11103-023-01403-y (PMC10853348; doi:10.1007/s11103-023-01403-y)
Supplement: Supplementary file 2 — Supplementary material 2 (XLSX 126.4 kb) [file 11103_2023_1403_MOESM2_ESM.xlsx]

## Sheet: ESM_2
Article title	Modulation of the wheat transcriptome by TaZFP13D under well-watered and drought conditions
Journal name	Plant Molecular Biology
Authors	William Bouard, François Ouellet, Mario Houde
Corresponding author	houde.mario@uqam.ca
Online Resource 2 Selected DEGs in TaZFP13D OEX and siRNA plants
List of the differentially expressed genes (DEGs) identified in well-watered and drought treated TaZFP13D OEX and siRNA plants using the DESeq2 software. Only DEGs with a Log 2-fold change ≥1.5 or ≤-1.5 and an adjusted p-value (FDR) <0.001 compared to all other types of plants cultivated in the same growth conditions were retained. A unique gene number (#) was given to each gene to facilitate DEG…

## Sheet: cluster 1  (UP OEX CTRL)
#	gene ID	Description	Well-watered
			OEX/WT		OEX/empty vector		OEX/siRNA
			LOG2FC	Adj pVAL	LOG2FC	Adj pVAL	LOG2FC	Adj pVAL
Receptor-like kinase
1	TraesCS6D02G395700	wall-associated receptor kinase 1-like	2.9293	1.98904e-06	3.557	3.69081e-08	2.18501	1.92264e-05
2	TraesCS1B02G430500	putative receptor-like protein kinase At1g80870	2.83453	4.91715e-06	3.80345	4.59773e-09	1.86303	0.00052754
Calcium binding protein, kinase or phosphatase
3	TraesCS1B02G052100	Type I 5PTase8 (inositol polyphosphate 5-phosphatase 8)	3.52212	8.06956e-07	3.42961	2.2449e-06	2.94015	2.39119e-05
4	TraesCS6A02G116600	polynucleotide 5'-hydroxyl-kinase NOL9-like	3.3791	4.77588e-11	3.6962	3.62758e-12	3.00238	3.15956e-12
5	TraesCSU02G130100	ribose-phosphate pyrophosphokinase 1	2.58218	1.62224e-09	1.72476	0.000111771	2.29986	9.3885e-11
6	TraesCS5B02G109300	TaCDPK27B (calcium-dependent protein kinase 27-like)	2.15869	2.6324e-08	1.96882	8.48652e-07	1.87036	3.05514e-09
7	TraesCS2B02G016000	hexokinase-4, chloroplastic-like	1.83979	1.57693e-06	1.55329	9.61187e-05	1.54512	1.8733e-07
Transcription factor
8	TraesCS2D02G358300	nuclear transcription factor Y subunit B-3-like	4.15436	7.05881e-12	4.646	9.67534e-14	1.82667	0.00086228
9	TraesCS5B02G312000	TaDREB44B (dehydration-responsive element-binding protein 1B)	3.43061	5.15533e-19	1.74356	2.24501e-07	1.65945	3.68807e-11
10	TraesCS7D02G315900	TaAGL32 (MADS-box transcription factor 26)	2.69866	2.78088e-05	3.10884	3.27035e-06	4.13029	1.38555e-11
11	TraesCS3D02G531900	PHYTOCLOCK 1	2.36716	1.88887e-05	2.64074	2.23673e-06	2.22559	3.06932e-06
12	TraesCS3A02G526600	LUX-A (phytoclock1)	2.02043	0.000826543	2.36523	9.38762e-05	1.83192	0.000541127
13	TraesCS1D02G220900	homeobox-leucine zipper protein HOX1	1.97593	1.75601e-07	4.17602	1.54661e-16	1.53445	2.29925e-07
14	TraesCS6A02G235100	ethylene-responsive transcription factor ERF054-like	1.6009	1.32931e-05	1.89599	1.27955e-06	1.84462	3.64322e-10
15	TraesCS3D02G517300	TaASR22	1.53237	2.0596e-06	2.50946	4.8427e-14	1.66961	1.43042e-10
Stress related
16	TraesCS6D02G122000	putative linoleate 9S-lipoxygenase 3	3.71029	2.88591e-08	3.05042	9.94142e-06	2.59539	2.84408e-05
17	TraesCS4A02G090200	alpha-dioxygenase 1	3.0333	3.84441e-05	3.00734	5.73302e-05	2.73214	0.000416897
18	TraesCS7A02G258900	CBS domain-containing protein CBSX6-like	2.93657	4.01496e-05	2.89568	5.80078e-05	3.34263	7.79651e-06
19	TraesCS3B02G200200	germin-like protein 5-1	2.93536	2.25268e-08	1.63582	0.000659169	2.37899	3.92838e-10
20	TraesCS4B02G347700	peroxidase 5-like	2.87299	3.20507e-07	2.05801	0.000219171	4.50469	8.96146e-16
21	TraesCS5A02G172800	11 kDa late embryogenesis abundant protein-like	2.65303	0.000105837	2.51085	0.000363889	3.50826	4.37177e-08
22	TraesCS2A02G478500	BTB/POZ domain and ankyrin repeat-containing protein NPR5-like	2.629	0.000494983	2.56252	0.000838911	2.88743	0.000123481
23	TraesCS3D02G484100	BTB/POZ domain and ankyrin repeat-containing protein NPR5-like	2.61106	4.53216e-07	3.36219	5.08444e-09	2.18832	8.1494e-08
24	TraesCS3B02G137000	FCS-Like Zinc finger 10-like	2.03563	1.32248e-05	4.43665	1.21545e-15	1.69843	1.05036e-05
25	TraesCSU02G054700	glycerol-3-phosphate dehydrogenase [NAD(+)]-like	1.90106	0.000215002	2.79223	8.67576e-07	2.37398	1.58719e-08
26	TraesCS2B02G214000	GDSL esterase/lipase At3g26430-like	1.85635	3.96911e-05	1.98161	2.90986e-05	2.01859	4.17282e-08
Chloroplast related
27	TraesCS2D02G334900	THA8 (protein THYLAKOID ASSEMBLY 8, chloroplastic)	3.55007	6.696e-08	3.40838	4.17487e-07	2.1935	0.000119097
28	TraesCS6D02G187800	PNSL2/PQL2 (photosynthetic NDH subunit of lumenal location 2, chloroplastic)	3.41532	5.31195e-10	3.67713	2.2081e-10	1.92133	1.25856e-05
29	TraesCS6D02G048600	S-(+)-linalool synthase, chloroplastic-like	3.27072	3.62812e-07	2.89442	1.15085e-05	2.07432	0.000112411
30	TraesCS2B02G228300	cytochrome c6, chloroplastic-like	3.12707	1.26709e-16	2.3425	6.03242e-10	2.24099	4.38463e-14
31	TraesCS2B02G322500	PPD2 (PsbP domain-containing protein 2, chloroplastic-like)	2.58562	4.47542e-06	2.0592	0.000361913	2.02194	9.71591e-06
32	TraesCS1A02G185200	protein PAM68, chloroplastic-like	2.55875	3.34128e-23	1.64056	1.78741e-10	2.04195	1.91778e-24
33	TraesCS1B02G388200	LHCB (chlorophyll a-b binding protein of LHCII type 1-like, chloroplastic)	2.53118	0.000495182	2.7733	0.000158003	2.50385	0.000202935
34	TraesCS6A02G123900	protein YELLOW LEAF 1, chloroplastic-like	2.37472	6.15101e-22	2.03381	5.22894e-16	2.33171	2.87908e-35
35	TraesCS6D02G377900	protein LUTEIN DEFICIENT 5, chloroplastic-like	2.35143	1.86943e-24	1.54744	7.96194e-12	1.54905	1.02014e-19
36	TraesCS2D02G065300	Ribulose bisphosphate carboxylase small chain	2.2977	2.85592e-16	1.60498	3.92911e-08	1.76403	4.04779e-14
37	TraesCS4B02G355600	CRR1 (dihydrodipicolinate reductase-like protein CHLORORESPIRATION REDUCTION 1, chloroplastic)	2.10898	4.52528e-08	1.71799	1.47525e-05	2.23729	3.15741e-13
38	TraesCS2B02G410100	CRR16 (pentatricopeptide repeat-containing protein At1g02150)	2.09461	1.45259e-16	2.10738	3.71812e-16	1.63284	2.94356e-15
39	TraesCS5B02G571100	TROL8 (rhodanese-like domain-containing protein 8, chloroplastic)	2.08695	5.96477e-12	1.99964	2.95061e-10	1.53309	3.12852e-11
40	TraesCS2D02G207600	protein TIC 20-I, chloroplastic-like	2.01665	1.00843e-08	1.5953	1.06691e-05	1.6102	1.12828e-08
41	TraesCS6B02G425300	28 kDa ribonucleoprotein, chloroplastic-like	1.9873	3.03712e-12	1.80986	6.9263e-10	1.71682	3.64504e-14
42	TraesCS1D02G414900	50S ribosomal protein L12, chloroplastic	1.97691	6.45127e-13	1.85405	4.39233e-11	1.5603	3.38609e-12
43	TraesCS4A02G406300	ABC4 (2-carboxy-1,4-naphthoquinone phytyltransferase, chloroplastic-like)	1.96726	0.000759949	3.57234	1.80689e-08	4.61204	2.19983e-15
44	TraesCS3A02G502300	ndhO (NAD(P)H-quinone oxidoreductase subunit O, chloroplastic-like)	1.83811	4.13519e-42	1.56692	4.93675e-30	1.5745	4.5281e-52
45	TraesCS5A02G111500	nifU-like protein 2, chloroplastic	1.78735	1.02401e-05	1.67592	6.40078e-05	2.21987	1.70508e-11
46	TraesCS2B02G328500	Cpn60beta4	1.74337	5.46163e-07	1.74252	9.87143e-07	1.60011	1.33109e-08
47	TraesCS5A02G404800	Cytochrome c biogenesis protein CCS1, chloroplastic	1.67127	7.51103e-05	2.0547	2.70122e-06	1.5579	8.21703e-06
48	TraesCS7A02G077400	probable ribosome-binding factor A, chloroplastic	1.55938	1.33868e-16	1.89143	9.12467e-22	1.63168	1.51471e-27
Transporter
49	TraesCS5A02G089400	Lysine histidine transporter-like 8	2.76614	6.18492e-09	2.20564	7.05157e-06	2.35949	3.49691e-09
50	TraesCS3D02G258200	ABC transporter B family member 4	2.68075	1.33038e-25	1.68309	1.40089e-10	1.56317	7.88329e-14
51	TraesCSU02G046900	probable polyamine transporter At3g13620	2.6292	0.000401844	2.544	0.000751698	3.22846	1.05192e-05
52	TraesCS7A02G452100	non-specific lipid-transfer protein 3-like	2.53033	1.979e-05	2.95682	2.69728e-06	1.91427	5.16392e-05
53	TraesCS7B02G125100	nucleotide-sugar uncharacterized transporter 2-like	2.5016	1.07325e-05	2.91295	1.66807e-06	1.72901	0.000132304
54	TraesCS3A02G407000	amino acid permease 3-like	2.19084	5.40524e-07	1.65343	0.000268554	1.97497	3.87174e-08
55	TraesCS7D02G067300	ABC transporter G family member 14-like	1.93874	3.80361e-07	3.57481	7.5958e-16	1.54875	5.08173e-07
56	TraesCS2D02G402900	Lysine histidine transporter-like 7	1.87363	0.000192965	2.2183	1.87841e-05	1.53803	0.000265318
57	TraesCS3B02G415300	protein NRT1/ PTR FAMILY 5,10-like	1.81221	0.000215018	2.14858	6.07762e-05	2.09261	1.49686e-07
58	TraesCS3B02G213400	lysosomal amino acid transporter 1 homolog	1.76836	5.49289e-07	1.68046	4.55372e-06	1.75213	6.3055e-10
59	TraesCS4A02G299800	cationic amino acid transporter 3, mitochondrial-like	1.6622	0.000165529	2.25734	3.6774e-06	1.63039	3.36671e-06
Transcription or translation related protein
60	TraesCS7B02G016700	Histone H3	3.70043	2.02649e-11	2.45371	4.95861e-06	2.6396	7.22726e-10
61	TraesCS5A02G382600	auxin-responsive protein IAA13	2.48891	3.49955e-13	1.6083	1.43195e-06	1.66825	1.92382e-11
62	TraesCS3A02G313700	VQ motif-containing protein 4	2.222	2.63443e-05	2.65644	1.54774e-06	1.95827	8.92497e-06
63	TraesCS3B02G017800	putative pentatricopeptide repeat-containing protein At5g52630	2.158	4.09758e-06	1.86142	0.000121696	1.54881	7.32747e-05
64	TraesCS4A02G284500	uncharacterized tRNA/rRNA methyltransferase YsgA-like	2.08468	5.02402e-05	2.50974	3.71448e-06	2.37563	2.69895e-08
65	TraesCS3B02G568500	DEAD-box ATP-dependent RNA helicase 50-like	2.03967	8.87261e-14	1.60491	1.17502e-08	1.54598	4.02803e-12
66	TraesCS3B02G179900	pentatricopeptide repeat-containing protein At5g25630-like	1.50074	8.58472e-07	2.01508	4.96866e-11	1.57249	1.96697e-10
Post-translational protein modification
67	TraesCS6A02G178900	F-box/kelch-repeat protein At1g80440-like	4.95812	4.57378e-14	4.50369	2.03449e-11	1.96733	0.00044726
68	TraesCS1B02G410900	putative F-box protein At2g02030	2.10788	6.96078e-10	2.64763	2.14184e-11	1.70866	1.43354e-11
Cell wall and membrane structure
69	TraesCS6B02G353800	protein trichome birefringence-like 1	3.57955	3.79651e-09	2.69015	9.44661e-06	4.43927	4.83463e-15
70	TraesCSU02G175000	Xyloglucan endotransglucosylase/hydrolase	2.82214	3.77609e-05	2.38148	0.000789973	3.50676	8.61575e-08
71	TraesCSU02G200800	dirigent protein 20-like	2.64321	2.42964e-05	2.83382	1.34842e-05	2.02732	0.000133562
72	TraesCS1D02G338100	O-methyltransferase ZRP4-like	1.97539	4.57298e-10	2.26623	1.09248e-12	1.69321	1.11253e-10
Carbohydrate metabolism related protein
73	TraesCS2A02G384300	beta-glucosidase 16-like	2.22133	1.15769e-10	2.27972	1.63261e-10	2.05119	1.42272e-13
74	TraesCS1B02G351600	alpha,alpha-trehalose-phosphate synthase [UDP-forming] 1-like	1.94287	3.28692e-36	1.9594	1.37633e-34	1.66117	1.38584e-42
75	TraesCS4A02G446700	sucrose synthase 1-like	1.89149	6.08377e-07	2.40146	3.27285e-08	2.63087	7.52833e-15
76	TraesCS7A02G246300	beta-glucosidase 28-like	1.94576	0.00011253	3.74219	1.77057e-12	1.7182	5.10712e-05
Other
77	TraesCS2D02G027200	probable amidase At4g34880	3.98628	1.78722e-10	3.82896	2.12351e-09	2.28322	4.161e-06
78	TraesCS2D02G145200	protein DMP2-like	3.17813	1.02509e-05	3.08198	2.69637e-05	3.22265	3.38018e-06
79	TraesCS7B02G230400	CAAX prenyl protease 2-like	2.95573	2.42996e-08	2.34471	1.31036e-05	1.57815	0.000204363
80	TraesCS4D02G109600	exocyst complex component EXO70B1-like	2.77966	0.000168473	2.69538	0.000326244	2.92804	6.69333e-05
81	TraesCS3D02G090900	poly [ADP-ribose] polymerase tankyrase-1	2.71119	4.02244e-11	1.77975	5.60427e-06	2.62374	4.13993e-17
82	TraesCS4A02G023700	probable myosin-binding protein 4	2.65551	1.98927e-07	2.9305	1.10197e-07	2.80459	1.72373e-11
83	TraesCS2B02G555100	malonyl-CoA:anthocyanidin 5-O-glucoside-6''-O-malonyltransferase-like	2.50731	1.49852e-15	2.89512	2.66038e-16	1.75253	1.42298e-14
84	TraesCS1D02G060500	Patatin	2.43491	1.42619e-06	3.08428	2.03588e-08	2.44701	3.08749e-09
85	TraesCS5D02G322900	cytochrome P450 78A9-like	2.40535	1.0659e-16	1.97399	2.83623e-11	1.79924	3.11982e-14
86	TraesCS1D02G237200	TaCKX9‐1D (cytokinin dehydrogenase 9)	2.25979	8.34358e-06	1.96683	0.000176382	2.26567	8.0371e-08
87	TraesCS5B02G127500	sialyltransferase-like protein 2	2.11688	0.000546825	3.76471	8.0208e-09	4.16721	3.09278e-12
88	TraesCS1B02G429200	putative 3-hydroxyisobutyrate dehydrogenase-like 3, mitochondrial	2.07618	1.88407e-07	1.71106	3.24269e-05	1.72789	8.94512e-08
89	TraesCS4A02G023600	probable carboxylesterase 15	1.92159	5.7871e-12	1.52912	8.28698e-08	2.63865	7.44065e-30
90	TraesCS2A02G269700	flowering-promoting factor 1-like protein 4	1.53246	3.1219e-16	1.93115	4.05019e-24	2.08231	2.4559e-43
Unknown protein
91	TraesCS5A02G492900	unknown protein	5.44865	1.98201e-24	2.61866	2.97172e-11	2.53659	2.39552e-18
92	TraesCS5B02G537200	unknown protein	3.90168	6.62262e-11	2.325	4.30132e-05	2.3945	6.5625e-08
93	TraesCS7D02G421400	unknown protein	3.78598	9.42904e-16	2.02839	6.38203e-06	1.95233	3.72796e-08
94	TraesCS6B02G123400	unknown protein	3.28288	9.57905e-07	2.7158	8.22792e-05	2.23717	0.000165289
95	TraesCS7A02G160200	unknown protein	3.18439	9.20808e-06	3.09518	2.07729e-05	2.89466	5.30372e-05
96	TraesCS7A02G429300	unknown protein	3.09437	3.50341e-11	1.86503	7.88855e-05	2.35743	3.81786e-10
97	TraesCS6A02G035500	unknown protein	3.04589	2.16403e-05	3.00173	3.22242e-05	3.46441	3.51628e-06
98	TraesCS2D02G093800	unknown protein	2.80861	1.02873e-07	3.80142	8.81756e-11	2.7658	1.75052e-10
99	TraesCS4D02G075900	unknown protein	2.76112	0.000195435	2.68398	0.000353006	3.32645	6.59323e-06
100	TraesCS5B02G311400	unknown protein	2.75338	2.18676e-09	2.9462	2.42171e-09	1.68054	1.25522e-06
101	TraesCS3D02G543000	unknown protein	2.68114	0.000281004	2.58982	0.00059852	2.40318	0.000723257
102	TraesCS6A02G409300	unknown protein	2.65639	0.000342973	2.58012	0.000593099	2.70626	0.000325495
103	TraesCS5A02G123900	unknown protein	2.47976	7.64493e-15	1.73733	3.23765e-08	1.57901	1.11859e-11
104	TraesCS6D02G393000	unknown protein	2.23146	8.00332e-05	2.14695	0.000259063	2.51349	1.43158e-07
105	TraesCS7B02G329400	unknown protein	2.08944	2.1078e-08	1.76401	4.58481e-06	1.81371	3.54772e-09
106	TraesCS3A02G368600	unknown protein	1.79417	2.49329e-15	3.11325	2.36877e-41	1.65378	2.92947e-19
107	TraesCS2A02G319700	unknown protein	1.58043	1.34922e-08	2.35359	1.23755e-14	1.60727	3.11968e-13

## Sheet: cluster 2 (DOWN OEX CTRL)
#	gene ID	Description	Well-watered
			OEX/WT		OEX/empty vector		OEX/siRNA
			LOG2FC	Adj pVAL	LOG2FC	Adj pVAL	LOG2FC	Adj pVAL
Receptor-like kinase
108	TraesCS6A02G301300	G-type lectin S-receptor-like serine/threonine-protein kinase SD2-5	-5.57357	3.5078e-55	-4.78507	2.35505e-39	-4.01558	2.08908e-32
109	TraesCS1B02G009800	MDIS1-interacting receptor like kinase 2-like	-5.37457	6.68424e-47	-6.82346	1.68532e-75	-1.67973	9.77169e-06
110	TraesCS5D02G478700	cysteine-rich receptor-like protein kinase 10	-4.80773	7.16383e-28	-4.88384	3.70706e-28	-4.0594	6.53966e-22
111	TraesCS5A02G465700	cysteine-rich receptor-like protein kinase 10	-3.34878	3.83151e-06	-3.64644	6.02396e-07	-2.54633	0.000267762
112	TraesCS1B02G275100	probable receptor-like protein kinase At1g11050	-3.27742	1.51944e-05	-2.9628	0.000143137	-2.92229	0.00010314
113	TraesCS7D02G068600	LRR receptor-like serine/threonine-protein kinase GSO2	-3.10344	8.12946e-06	-3.15606	9.18953e-06	-3.09144	1.30776e-06
114	TraesCS3B02G310100	receptor-like protein kinase HSL1	-2.83649	7.87398e-07	-2.93982	5.05612e-07	-2.94351	8.30776e-09
115	TraesCS5D02G456100	putative serine/threonine-protein kinase-like protein CCR3	-2.83303	9.05518e-18	-2.14391	1.55764e-09	-1.6463	1.04753e-07
116	TraesCS5B02G541000	probable LRR receptor-like serine/threonine-protein kinase At3g47570	-2.68061	1.36592e-05	-2.82568	6.11679e-06	-2.67313	9.25113e-07
117	TraesCS3D02G025200	cysteine-rich receptor-like protein kinase 2	-2.3002	9.33562e-15	-1.70403	6.96253e-08	-2.78993	1.59486e-29
118	TraesCS1B02G467700	L-type lectin-domain containing receptor kinase IX.1-like	-1.80657	2.39372e-30	-1.80411	5.98977e-29	-2.14258	4.20155e-59
119	TraesCS7A02G431200	G-type lectin S-receptor-like serine/threonine-protein kinase At2g19130	-1.59844	1.43677e-07	-2.24285	3.26339e-14	-1.7988	1.10677e-12
120	TraesCS2D02G129100	L-type lectin-domain containing receptor kinase SIT2-like	-1.5919	4.85241e-06	-2.21443	9.91079e-11	-2.17691	8.38192e-15
121	TraesCSU02G008300	putative receptor-like protein kinase At4g00960	-1.50253	0.000314094	-2.0165	8.09602e-07	-2.54578	1.46602e-14
Calcium binding protein, kinase or phosphatase
122	TraesCS1B02G384900	mitogen-activated protein kinase kinase kinase 18-like	-3.33158	4.32499e-08	-2.75331	2.25073e-05	-2.68767	2.84495e-06
123	TraesCS3A02G222800	TaPP2C88	-3.31396	1.4159e-11	-1.91547	0.000869138	-3.24966	3.88246e-13
124	TraesCS3D02G441900	Thiamine pyrophosphokinase	-3.18268	1.1627e-05	-3.501	1.70605e-06	-4.10293	3.09101e-10
125	TraesCS2B02G249400	Mitotic checkpoint serine/threonine-protein kinase BUB1	-2.45828	4.30756e-05	-2.14512	0.000705102	-2.22079	4.14845e-05
126	TraesCS5B02G098900	calmodulin-binding protein 60 D-like	-2.18812	1.08202e-37	-1.96499	1.23451e-29	-1.81481	6.31394e-37
127	TraesCS7B02G261100	serine/threonine-protein kinase LMTK3-like	-2.17008	2.83179e-08	-1.64683	7.16986e-05	-3.01458	6.02631e-21
128	TraesCS7B02G376400	serine/threonine-protein kinase RIPK-like	-1.98857	1.10028e-05	-2.53704	1.29167e-08	-2.03219	1.54213e-07
129	TraesCS5A02G092800	calmodulin-binding protein 60 D-like	-1.94757	5.7871e-12	-1.83837	1.97742e-10	-1.88056	9.29348e-16
130	TraesCS2B02G097800	MLO-like protein 1	-1.62961	2.38261e-05	-1.83707	2.3574e-06	-3.53021	1.69114e-31
Transcription factor
131	TraesCS1B02G208400	homeobox-leucine zipper protein ROC3-like	-3.38884	4.31367e-06	-3.31085	1.11296e-05	-3.51927	3.01447e-07
132	TraesCS1A02G366200	myb-related protein Hv33-like	-2.90097	2.06695e-08	-3.30745	1.60104e-10	-2.0328	4.26847e-05
133	TraesCS4B02G141400	scarecrow-like protein 14	-2.88443	6.32292e-07	-2.10668	0.000999873	-1.96709	0.000425732
134	TraesCS6D02G211200	transcription factor MYB30-like	-2.87419	1.49088e-06	-2.71832	1.00851e-05	-2.74538	2.61434e-07
135	TraesCS5B02G470600	TabZIP161 (DNA-binding protein EMBP-1-like)	-2.81565	5.82304e-06	-4.13533	1.2768e-12	-2.30779	9.76666e-05
136	TraesCS4B02G134200	DDT domain-containing protein PTM	-2.61067	7.62805e-06	-2.62755	1.24757e-05	-2.18346	5.558e-05
137	TraesCS4D02G142900	transcription factor JAMYB	-2.24023	4.02462e-07	-1.84189	7.13131e-05	-2.05686	5.4899e-08
138	TraesCS1D02G306000	TabZIP25 (ABI5-like protein 2)	-1.77955	0.000526893	-3.28927	9.13718e-13	-2.61993	5.19453e-10
139	TraesCS7B02G075600	TabZIP210 (TabZIP174)	-1.76684	0.000599214	-2.07826	5.53342e-05	-2.4976	4.05334e-09
140	TraesCS5B02G224100	TaWRKY92-B (WRKY transcription factor WRKY76-like)	-1.74561	4.82856e-05	-1.79613	4.30065e-05	-2.64489	2.86332e-14
141	TraesCS5D02G232900	TaWRKY92-D (WRKY transcription factor WRKY76-like)	-1.74154	1.25845e-08	-2.39593	1.4512e-15	-2.18166	2.95843e-18
142	TraesCS7D02G092600	TaWRKY111-D (probable WRKY transcription factor 61)	-1.54086	0.000270498	-2.01975	1.19345e-06	-2.21191	1.08571e-10
Stress related
143	TraesCS4D02G031900	oxalate oxidase GF-2.8-like	-6.18143	1.03426e-25	-3.02169	5.16647e-06	-4.95693	3.34993e-19
144	TraesCS2B02G447600	Cold acclimation protein WCS19	-4.41296	2.63514e-21	-4.03011	6.27854e-17	-1.79073	0.00038337
145	TraesCS1D02G020600	Bowman-Birk type trypsin inhibitor-like	-4.30507	1.52874e-10	-2.57112	0.000558521	-2.98389	4.36896e-06
146	TraesCS7D02G217800	UDP-glycosyltransferase CGT	-4.24957	1.68321e-10	-3.31605	2.19075e-06	-4.57762	4.21657e-14
147	TraesCSU02G165500	senescence-specific cysteine protease SAG39-like	-4.08999	9.53263e-09	-5.5989	1.58536e-15	-2.78799	5.65853e-05
148	TraesCS3B02G134700	ankyrin-1-like	-4.08151	1.75314e-11	-3.77898	1.66512e-09	-2.99282	2.73051e-07
149	TraesCS7B02G083400	TaSHSP.140 (26.2 kDa heat shock protein, mitochondrial-like)	-4.06573	1.04344e-09	-4.65134	2.80816e-12	-3.99393	8.97024e-11
150	TraesCS1A02G186400	probable glutathione S-transferase GSTU6	-4.05902	2.01197e-10	-3.82071	6.13045e-09	-4.18097	9.32099e-13
151	TraesCS3D02G231300	TPR repeat-containing thioredoxin TTL1	-3.99529	8.80706e-14	-2.75479	1.91128e-06	-3.38324	4.72863e-12
152	TraesCS2D02G108600	peroxidase 70-like	-3.69158	1.696e-07	-2.62767	0.000541593	-4.6973	1.62054e-13
153	TraesCS2B02G184300	Subtilisin-chymotrypsin inhibitor-2A like	-3.63774	6.70532e-09	-2.71015	5.39203e-05	-3.79577	1.95815e-11
154	TraesCS3A02G025400	GDSL esterase/lipase ACHE-like	-3.41761	3.35156e-10	-3.10522	3.71407e-08	-3.94969	2.13226e-16
155	TraesCS6A02G342400	TaHSP70.84 (heat shock cognate 70 kDa protein-like)	-3.29547	3.54963e-09	-3.115	9.50263e-08	-2.71392	3.7468e-07
156	TraesCS2B02G471600	late embryogenesis abundant protein 18-like	-3.28556	2.59398e-07	-3.51116	5.08886e-08	-2.94509	4.50647e-07
157	TraesCS4A02G349700	glutathione S-transferase 4-like	-3.22537	1.86674e-07	-3.07736	1.5694e-06	-3.75167	1.14649e-11
158	TraesCS5A02G527600	TaNOX13 (RBOHB respiratory burst oxidase homolog protein B-like)	-2.93794	1.06179e-05	-4.14425	1.06645e-10	-2.38823	0.000154685
159	TraesCS5D02G476200	UDP-glycosyltransferase 91D2-like	-2.88105	4.68213e-05	-3.67543	1.42136e-07	-2.31331	0.000545283
160	TraesCS5B02G475000	UDP-glycosyltransferase 91D2-like	-2.85287	2.47558e-06	-3.0502	6.17528e-07	-3.30461	3.3059e-10
161	TraesCS5D02G218400	Aldehyde dehydrogenase 7B1	-2.79315	1.51848e-27	-2.81833	1.67324e-27	-3.12727	5.17677e-48
162	TraesCS2D02G375400	NDR1/HIN1-like protein 10	-2.79193	3.43834e-07	-3.86723	2.39564e-13	-3.41746	1.04914e-12
163	TraesCS2A02G376300	TaSCPL36-2A (Serine carboxypeptidase-like 35)	-2.70893	0.000272355	-3.18895	1.73808e-05	-2.59635	0.000186462
164	TraesCS2D02G033200	TaHSP90.3 (heat shock protein 83)	-2.70823	0.000245475	-4.99766	5.72287e-13	-2.896	1.82864e-05
165	TraesCS7A02G451100	protein HEAT-STRESS-ASSOCIATED 32-like	-2.64601	0.000186669	-2.45191	0.000919138	-3.22	2.85507e-07
166	TraesCS6A02G310600	vacuolar-sorting receptor 4-like	-2.53426	9.93574e-11	-2.05443	1.26401e-06	-2.34231	2.54093e-11
167	TraesCS2D02G085500	isoflavone reductase homolog	-2.50108	6.7537e-08	-2.0325	3.20489e-05	-1.53865	0.00028983
168	TraesCS5B02G538200	ankyrin repeat and SOCS box protein 5-like	-2.41094	2.37082e-05	-2.76412	1.35956e-06	-2.37747	1.95789e-06
169	TraesCS7B02G046400	anthocyanidin 3-O-glucosyltransferase 2-like	-2.39435	0.000374771	-3.10092	3.01661e-06	-2.74354	3.87535e-06
170	TraesCS7B02G123100	UDP-glycosyltransferase CGT-like	-2.08389	1.95678e-08	-2.03962	8.58352e-08	-2.09515	2.67241e-11
171	TraesCS6D02G295500	TaSHSP.123 (24.1 kDa heat shock protein, mitochondrial)	-2.0462	9.76092e-05	-2.30684	1.25467e-05	-1.79177	7.94718e-05
172	TraesCS2B02G294500	70 kDa peptidyl-prolyl isomerase-like	-2.02603	2.03704e-35	-3.88455	2.01257e-137	-2.01335	1.4149e-48
173	TraesCS2B02G603200	NDR1/HIN1-like protein 2	-2.01846	6.84643e-05	-2.08581	5.61006e-05	-2.3019	8.68068e-08
174	TraesCS2D02G386700	aldehyde dehydrogenase family 3 member F1-like	-1.84551	0.000142551	-2.78063	2.07955e-09	-1.6811	7.56565e-05
175	TraesCS2D02G404500	thioredoxin-like 3-3	-1.74257	0.000225266	-1.79307	0.000217206	-1.83963	4.63712e-06
176	TraesCS7B02G123000	UDP-glycosyltransferase CGT-like	-1.72817	4.50348e-07	-2.93296	2.31074e-19	-1.82109	2.05409e-10
177	TraesCS2A02G035300	chalcone synthase 2-like	-1.55201	7.6296e-21	-2.74152	1.96631e-65	-2.11455	7.3657e-56
Biotic stress related
178	TraesCSU02G169600	26 kDa endochitinase 1	-9.05691	1.61697e-60	-8.34716	9.42758e-51	-2.3653	0.000113203
179	TraesCS2B02G093100	zealexin A1 synthase-like	-4.86374	3.78316e-14	-3.62004	1.21986e-07	-4.79285	9.44382e-16
180	TraesCS5A02G191700	pathogen-associated molecular patterns-induced protein A70-like	-4.12622	4.36246e-11	-4.25602	2.10161e-11	-3.2318	7.46798e-08
181	TraesCS3B02G529400	glucan endo-1,3-beta-glucosidase GII-like	-3.90706	6.86296e-09	-5.07264	2.4179e-14	-4.00906	7.90467e-11
182	TraesCS3B02G587600	putative disease resistance protein RGA4	-3.82036	1.01347e-07	-3.47182	2.75782e-06	-2.50543	0.000393246
183	TraesCS1D02G144600	hypersensitive-induced reaction 4 protein	-3.74191	1.26635e-12	-2.65175	7.09536e-06	-3.81472	5.43522e-15
184	TraesCS6D02G050700	receptor-like protein EIX2	-3.10748	4.25123e-05	-3.23605	2.64243e-05	-2.69875	0.000236819
185	TraesCS1B02G034500	disease resistance protein RGA5-like	-2.79113	1.43535e-06	-2.96184	4.89417e-07	-2.79528	9.07637e-08
186	TraesCS2D02G029300	zealexin A1 synthase-like	-2.63855	0.00032006	-3.32444	3.91458e-06	-6.40473	3.23626e-26
187	TraesCS3D02G353700	elicitor-responsive protein 1-like	-2.61022	0.00029167	-2.90926	6.04947e-05	-2.60061	8.64735e-05
188	TraesCS3D02G391900	beta-glucosidase 4	-2.55208	2.72657e-09	-2.03148	8.95489e-06	-1.72891	9.82678e-06
189	TraesCS7B02G478800	putative disease resistance protein RGA1	-2.40663	7.72308e-06	-2.95258	2.77361e-08	-1.93144	9.97898e-05
190	TraesCS3B02G354100	salicylic acid-binding protein 2-like	-2.11137	6.6944e-11	-1.83231	7.51114e-08	-2.09897	3.50972e-14
191	TraesCS3A02G480400	glucan endo-1,3-beta-glucosidase, acidic isoform-like	-1.90701	1.24321e-08	-1.76635	2.60238e-07	-2.53805	8.31353e-21
192	TraesCS1A02G093300	probable glucan endo-1,6-beta-glucosidase B	-1.8121	5.70331e-08	-2.02327	1.71357e-09	-3.02535	1.27838e-29
193	TraesCS2B02G401300	disease resistance protein RPS2-like	-1.74362	1.60233e-05	-1.54689	0.000221896	-1.52209	8.28245e-06
194	TraesCS7D02G225400	putative BPI/LBP family protein At1g04970	-1.62242	7.85319e-06	-2.39336	4.17856e-12	-2.14957	7.8243e-13
195	TraesCS3D02G472000	Putative pathogenesis-related protein PR1-RK1 isoform 1	-1.53242	6.32628e-14	-2.2864	3.81498e-31	-1.87926	9.00562e-29
196	TraesCS1D02G101900	probable glucan endo-1,6-beta-glucosidase B	-1.51013	8.25749e-11	-1.75511	4.82182e-14	-2.26128	4.00671e-34
Chloroplast related
197	TraesCS1A02G349900	TaHSP40.10 (chaperone protein dnaJ C76, chloroplastic-like)	-4.02376	3.6462e-12	-4.88484	1.63021e-17	-4.26971	5.20836e-16
198	TraesCS1B02G364200	TaHSP40.24 (chaperone protein dnaJ C76, chloroplastic-like)	-3.6618	3.01246e-10	-5.20647	1.91227e-20	-3.34362	5.0211e-10
199	TraesCS5B02G543300	DNA repair RAD52-like protein 2, chloroplastic	-2.80079	4.31899e-13	-2.00384	4.42207e-06	-1.91907	2.63594e-07
200	TraesCS2D02G355800	protein WHAT'S THIS FACTOR 1, chloroplastic	-2.62901	3.35178e-07	-2.4017	7.9607e-06	-1.87187	8.58997e-05
201	TraesCS3D02G319700	CDP-diacylglycerol--glycerol-3-phosphate 3-phosphatidyltransferase 1, chloroplastic-like	-2.59566	0.000107666	-2.46947	0.000414233	-2.70748	7.58825e-06
202	TraesCS6B02G011500	STR16 (thiosulfate sulfurtransferase 16, chloroplastic-like)	-2.37307	7.43446e-07	-1.89113	0.000307611	-3.4207	3.10728e-17
203	TraesCS1D02G352600	TaHSP40.38 (chaperone protein dnaJ C76, chloroplastic-like)	-2.21413	0.000872578	-3.58547	7.71278e-09	-3.64821	4.27298e-11
204	TraesCS6B02G128200	acyltransferase-like protein At1g54570, chloroplastic	-2.04937	1.22251e-16	-2.16319	4.21457e-18	-2.2454	1.38431e-28
205	TraesCS6D02G082300	acyltransferase-like protein At1g54570, chloroplastic	-1.79798	1.10703e-11	-1.72309	1.66424e-10	-1.59618	3.09244e-13
206	TraesCS6A02G100000	acyltransferase-like protein At1g54570, chloroplastic	-1.77717	0.000154371	-2.44707	9.00807e-08	-2.41942	3.87936e-10
207	TraesCS7D02G137200	protochlorophyllide-dependent translocon component 52, chloroplastic-like	-1.70922	5.21968e-77	-2.21554	2.86404e-130	-1.80886	6.3247e-126
Mitochondria related
208	TraesCS1D02G117800	mitochondrial ATPase complex subunit ATP10-like	-3.88811	1.50593e-13	-3.42264	6.75182e-10	-3.94441	7.39841e-16
209	TraesCS6D02G026900	putative pentatricopeptide repeat-containing protein At1g68930	-2.64147	6.89261e-10	-2.53607	1.38644e-08	-2.40846	7.58549e-10
210	TraesCS4B02G373600	formyltetrahydrofolate deformylase 2, mitochondrial-like	-2.48411	0.000881367	-3.28538	7.18178e-06	-2.79081	3.76988e-05
211	TraesCS1B02G135700	methylmalonyl-CoA epimerase, mitochondrial	-2.21962	0.000819182	-2.94049	5.0807e-06	-2.86294	5.33074e-07
212	TraesCS7D02G252100	transcription termination factor MTEF18, mitochondrial	-2.196	7.87557e-09	-2.80735	5.86064e-14	-2.14462	1.04496e-10
213	TraesCS6A02G372400	pentatricopeptide repeat-containing protein At2g26790, mitochondrial	-2.18478	9.07791e-05	-2.05249	0.000408806	-1.9678	7.46586e-05
214	TraesCS3B02G251900	pentatricopeptide repeat-containing protein At4g36680, mitochondrial-like	-2.09495	1.59771e-07	-1.78559	2.31596e-05	-1.71928	9.02017e-07
215	TraesCS4B02G071500	2-oxoisovalerate dehydrogenase subunit alpha 2, mitochondrial-like	-2.08087	4.17643e-23	-3.00217	2.88334e-49	-1.85128	3.8723e-24
216	TraesCS3B02G260600	single-stranded DNA-binding protein, mitochondrial-like	-1.96362	6.91642e-07	-1.7635	2.07936e-05	-1.89296	2.22776e-08
217	TraesCS2A02G457900	D-2-hydroxyglutarate dehydrogenase, mitochondrial	-1.91491	5.0823e-12	-1.53185	2.1185e-07	-1.88643	9.53189e-16
218	TraesCS7D02G303500	external alternative NAD(P)H-ubiquinone oxidoreductase B2, mitochondrial	-1.82067	1.62162e-28	-1.63112	4.89854e-22	-1.6371	1.49237e-32
Transporter
219	TraesCS6B02G291900	ABC transporter B family member 2-like	-3.66294	3.80984e-08	-5.07629	4.23977e-15	-3.71726	1.21777e-09
220	TraesCS2D02G135600	sodium/hydrogen exchanger 8-like	-3.10835	1.3118e-07	-2.19361	0.000659169	-1.93869	0.000638889
221	TraesCS1A02G047200	Potassium transporter	-2.68328	2.17327e-05	-3.70561	8.91534e-10	-3.25673	4.37404e-09
222	TraesCS1B02G324000	TaACA7-B (Calcium-transporting ATPase)	-2.56681	5.89944e-06	-3.3484	2.12467e-09	-2.27788	5.47345e-06
223	TraesCS4B02G339800	sugar transporter ERD6 (EARLY RESPONSE TO DEHYDRATION)-like 4	-2.40666	3.51085e-12	-3.08022	1.54622e-19	-2.82241	7.02582e-22
224	TraesCS7B02G490700	ABC transporter G family member 1-like	-2.12416	3.24133e-06	-4.29693	4.07727e-24	-2.31029	2.8348e-09
225	TraesCS6B02G380900	Glutamate receptor	-2.02099	2.35835e-05	-1.74554	0.000445938	-2.41306	1.30866e-09
226	TraesCS1A02G156400	Transporter-related family protein	-1.97958	2.93561e-05	-1.71519	0.000586084	-2.20713	3.64622e-08
227	TraesCS3A02G217200	amino-acid permease BAT1	-1.61879	0.000121648	-1.76749	3.28156e-05	-1.72542	7.73974e-07
Transcription or translation related protein
228	TraesCS3A02G357500	Histone H2B.5	-3.53781	3.21047e-10	-2.18387	0.00063351	-2.20679	6.08934e-05
229	TraesCS7D02G368400	translation initiation factor IF-2	-3.18839	7.15543e-12	-3.0725	1.74007e-10	-2.59856	2.53601e-09
230	TraesCS1B02G391900	peptidyl-tRNA hydrolase, mitochondrial-like	-3.15681	1.19743e-09	-2.36146	2.34698e-05	-2.35809	8.06834e-07
231	TraesCS7A02G254900	nascent polypeptide-associated complex subunit alpha, muscle-specific form-like	-2.90846	6.68481e-07	-2.5615	2.48968e-05	-2.26955	1.9302e-05
232	TraesCS5A02G482000	ribosomal RNA large subunit methyltransferase E-like	-2.86256	9.04341e-07	-2.36253	0.000146347	-3.24599	2.84868e-10
233	TraesCS1A02G117600	pentatricopeptide repeat-containing protein At1g09900-like	-2.78982	5.51215e-05	-3.35103	1.02852e-06	-3.40144	2.76956e-08
234	TraesCS4B02G096400	DEAD-box ATP-dependent RNA helicase FANCM-like	-2.19418	0.000706124	-2.70224	2.41313e-05	-2.86254	2.57426e-07
235	TraesCS7A02G218000	protein ENHANCED DOWNY MILDEW 2-like	-2.06266	2.2846e-09	-1.62304	1.37223e-05	-1.60659	1.6183e-07
236	TraesCS2A02G177700	Ribosome biogenesis protein WDR12 homolog	-1.76362	2.6963e-09	-1.56821	4.49029e-07	-1.54067	1.20365e-09
Post-translational protein modification
237	TraesCS7A02G352100	E3 ubiquitin-protein ligase EL5-like	-4.47955	9.90082e-12	-2.72369	0.000138585	-3.92275	1.2249e-10
238	TraesCS1D02G311900	probable E3 ubiquitin-protein ligase plr-1	-2.33208	0.000544794	-3.67566	1.16156e-08	-3.07941	1.33657e-07
239	TraesCS7D02G370800	E3 ubiquitin-protein ligase EL5	-2.23071	3.87837e-05	-1.92401	0.000659523	-2.03967	1.52995e-05
240	TraesCS3B02G503000	BTB/POZ and MATH domain-containing protein 1-like	-2.11132	7.18747e-14	-2.12613	2.53631e-13	-2.25672	1.90808e-20
241	TraesCS3B02G500200	F-box/LRR-repeat protein 13-like	-1.92053	0.00050967	-1.99883	0.000439216	-2.06695	1.81481e-05
242	TraesCS3B02G150800	F-box only protein 7-like	-1.90808	1.33295e-07	-1.54	9.80911e-05	-1.76864	2.57058e-08
243	TraesCS3B02G410800	F-box domain containing protein, expressed	-1.65064	4.21024e-05	-1.80803	1.16496e-05	-2.05211	3.60958e-10
Cell wall and membrane structure
244	TraesCS7B02G024300	protein DMP3-like	-3.16046	2.84973e-05	-3.53293	3.3103e-06	-3.53513	5.22633e-07
245	TraesCS5A02G268200	cinnamoyl-CoA reductase 1-like	-3.13206	3.27542e-09	-2.14864	0.000246917	-2.86699	2.34245e-09
246	TraesCS7B02G380100	protein PECTIC ARABINOGALACTAN SYNTHESIS-RELATED-like	-3.11608	6.217e-08	-3.3566	7.54414e-09	-2.25139	2.69694e-05
247	TraesCS2A02G433500	Xyloglucan endotransglucosylase/hydrolase	-2.95853	3.90785e-08	-4.11379	8.77897e-15	-1.84336	0.000156711
248	TraesCS4A02G409300	Xyloglucan galactosyltransferase MUR3	-2.84599	2.20755e-06	-2.95294	1.4991e-06	-2.10746	0.000223868
249	TraesCS4A02G419700	probable lysophospholipase BODYGUARD 1	-2.61806	0.000134542	-2.54414	0.000364278	-3.25866	5.97084e-08
250	TraesCS5B02G251900	cellulose synthase-like protein E6	-2.53891	4.45242e-07	-2.14178	4.73932e-05	-2.79721	8.02907e-11
251	TraesCS1B02G225300	putative glucuronosyltransferase PGSIP8	-2.49557	2.57069e-12	-1.95239	1.67744e-07	-1.76756	1.03922e-08
252	TraesCS2D02G431500	Xyloglucan endotransglucosylase/hydrolase	-2.48849	3.26644e-08	-3.28549	1.73727e-13	-1.98041	2.90274e-07
253	TraesCS7D02G350500	3-ketoacyl-CoA synthase	-2.27806	3.35908e-09	-2.25297	1.03315e-08	-2.45247	3.92705e-14
254	TraesCS2B02G454500	Xyloglucan endotransglucosylase/hydrolase	-2.01838	3.4779e-06	-1.66578	0.000226974	-2.1473	2.72839e-09
255	TraesCS7B02G024200	protein DMP3-like	-1.88829	9.9668e-26	-1.92606	1.58599e-25	-2.1864	1.8372e-46
256	TraesCS2A02G274500	prolyl 4-hydroxylase 1-like	-1.75716	1.85626e-09	-1.87334	3.11917e-10	-1.61461	1.16196e-10
257	TraesCS2B02G290000	beta-glucuronosyltransferase GlcAT14A-like	-1.57821	2.3927e-07	-2.02071	2.27633e-11	-1.92732	1.4036e-14
258	TraesCS4B02G115200	exocyst complex component EXO70A1-like	-1.53842	1.31002e-09	-1.64168	3.20969e-10	-2.86092	1.37661e-45
Carbohydrate metabolism related protein
259	TraesCS1A02G364800	probable polygalacturonase At1g80170	-4.36795	5.95184e-18	-2.59688	8.19713e-06	-4.1447	2.37382e-19
260	TraesCS2A02G345500	Malate synthase	-3.96562	6.46233e-09	-3.88271	2.28445e-08	-3.53272	2.29273e-08
261	TraesCS6A02G023200	sucrose 1-fructosyltransferase-like	-3.42786	2.15229e-15	-3.50052	1.12319e-15	-1.89704	7.8266e-07
262	TraesCS2A02G219100	Isocitrate lyase	-3.08279	3.18194e-12	-3.3949	2.26891e-14	-2.5915	3.2019e-11
263	TraesCS4D02G174700	2,3-bisphosphoglycerate-independent phosphoglycerate mutase-like	-2.95989	8.21976e-07	-3.5634	1.94076e-09	-2.16621	0.000167893
264	TraesCS7D02G292700	Glucose-6-phosphate 1-epimerase	-2.78331	2.45096e-10	-2.67585	4.3187e-09	-1.98953	1.57489e-06
265	TraesCS6D02G026500	Beta-fructofuranosidase	-2.28041	1.40179e-06	-2.69909	1.1111e-08	-1.60424	9.67141e-05
266	TraesCS7D02G133500	Raffinose synthase family protein	-1.54314	1.77605e-11	-2.06824	8.75051e-20	-1.5445	1.64109e-16
Other
267	TraesCS1D02G184500	Methionine gamma-lyase-like	-5.05804	1.97734e-23	-3.0142	2.10877e-08	-4.85126	1.10708e-27
268	TraesCS1B02G073900	hypothetical protein CFC21_005371	-4.12095	1.78889e-12	-3.87218	1.23093e-10	-3.44024	3.3877e-10
269	TraesCS7B02G163400	S-acyltransferase	-4.08201	9.53688e-10	-2.74946	0.000152928	-2.5974	6.98743e-05
270	TraesCSU02G221500	two-component response regulator-like PRR37	-3.79809	1.58825e-08	-4.75127	1.06859e-12	-4.52933	1.05249e-13
271	TraesCS4B02G366500	Tubulin beta chain	-3.64181	3.01539e-10	-3.71515	2.93277e-10	-3.60235	1.37995e-11
272	TraesCS5A02G054300	protein NETWORKED 1D-like	-3.6413	5.07927e-11	-2.27398	0.000223651	-4.07647	1.40552e-16
273	TraesCS5A02G373700	glutaconyl-CoA decarboxylase subunit gamma-like	-3.63136	6.78318e-11	-2.92477	7.74993e-07	-3.42398	1.60874e-11
274	TraesCS7A02G355200	hypothetical protein CFC21_098621	-3.60671	1.18491e-13	-3.12298	5.18491e-10	-2.7385	3.71192e-10
275	TraesCS4D02G269700	monooxygenase 2-like	-3.48202	3.14374e-06	-2.91622	0.000182852	-3.41255	1.48207e-06
276	TraesCS2D02G017500	hypothetical protein CFC21_027133	-3.42154	1.69892e-15	-2.35963	7.64144e-07	-3.32981	1.69062e-17
277	TraesCS5A02G265400	FT-interacting protein 7-like	-3.41899	1.19336e-10	-2.7705	8.11764e-07	-2.58074	1.51309e-07
278	TraesCS1A02G290400	mavicyanin-like	-3.12427	3.27318e-06	-2.68992	0.000114319	-2.17037	0.000625048
279	TraesCS5D02G236600	transmembrane protein 45B-like	-3.10772	2.16564e-07	-3.34343	3.61559e-08	-3.65105	1.03132e-11
280	TraesCS5A02G276300	probable sarcosine oxidase	-3.03116	3.84668e-12	-1.95379	3.12041e-05	-2.91453	7.17856e-15
281	TraesCS5B02G285900	TITAN-like protein	-2.85222	5.53758e-06	-2.41024	0.000234487	-2.00429	0.000726254
282	TraesCS5D02G404900	lamin-like protein	-2.8424	0.000178648	-2.84487	0.000242169	-2.49672	0.000587421
283	TraesCS1D02G439400	AAA-ATPase At3g50940-like	-2.76794	7.47616e-06	-3.77457	4.92208e-10	-2.12964	0.000167365
284	TraesCS7A02G406500	21 kDa protein-like	-2.62586	0.000120135	-2.55139	0.000334593	-3.95997	9.59262e-12
285	TraesCS3D02G396900	noroxomaritidine/norcraugsodine reductase	-2.58242	7.06025e-10	-1.90766	3.92833e-05	-2.36734	3.34189e-10
286	TraesCS7A02G569500	protein BTR1-like	-2.51471	1.4069e-08	-2.24735	2.07151e-06	-2.75955	2.24158e-12
287	TraesCS6B02G113800	cyclin-P4-1-like	-2.37558	4.67441e-08	-2.15238	2.96011e-06	-1.57184	0.000143948
288	TraesCS1A02G233500	probable methyltransferase PMT7	-2.35241	3.49839e-11	-1.54656	0.000106277	-2.05373	6.37126e-11
289	TraesCS4D02G186700	acetate--CoA ligase CCL3	-2.25792	1.52868e-28	-2.03604	1.80173e-21	-1.9721	2.30103e-27
290	TraesCS1B02G199600	methionine gamma-lyase-like	-2.22953	6.71577e-15	-2.37316	2.03805e-16	-2.46302	1.18536e-25
291	TraesCS4A02G413500	Tubulin-folding cofactor C	-2.1857	3.50956e-08	-2.48484	4.27968e-10	-1.94742	3.16057e-08
292	TraesCS4A02G001500	malonyl-coenzyme:anthocyanin 5-O-glucoside-6'''-O-malonyltransferase-like	-2.09345	6.96234e-10	-1.50179	9.10771e-05	-1.70348	3.25635e-08
293	TraesCS5B02G501000	protein GRAVITROPIC IN THE LIGHT 1-like	-2.06258	2.26874e-05	-2.21941	7.32713e-06	-1.8462	1.71677e-05
294	TraesCS2A02G221300	AAA-ATPase At3g50940-like	-2.04751	8.32707e-06	-2.25194	1.18987e-06	-2.37602	5.78852e-10
295	TraesCS2B02G539400	flavonol 3-O-glucosyltransferase UGT89B1-like	-1.96811	4.5664e-09	-2.24934	2.5928e-11	-1.85963	2.24435e-10
296	TraesCS4A02G164000	FKF1 protein	-1.93115	0.000130646	-2.07666	5.12717e-05	-1.50741	0.000847005
297	TraesCS1D02G141800	protein fluG	-1.84089	1.64272e-10	-1.56463	2.37286e-07	-1.79663	1.30347e-13
298	TraesCS3D02G449200	probable esterase PIR7A	-1.80621	6.71123e-06	-1.88193	4.81731e-06	-2.65209	6.33992e-16
299	TraesCS7B02G288400	Novel plant SNARE 11	-1.79176	8.92376e-11	-2.09405	3.87581e-14	-1.99114	9.7023e-18
300	TraesCS4B02G055400	malonyl-coenzyme:anthocyanidin 3-O-glucoside 6''-O-acyltransferase-like	-1.76211	6.51268e-07	-1.50794	4.8296e-05	-2.53182	1.08698e-18
301	TraesCS4A02G412100	cytochrome P450 711A1-like	-1.61123	7.44031e-05	-1.55957	0.000229802	-2.68432	1.48437e-16
302	TraesCS7B02G069500	fatty-acid-binding protein 2-like	-1.57825	3.99168e-05	-1.95554	2.97127e-07	-1.56213	1.59914e-06
303	TraesCS6A02G344000	alpha-aminoadipic semialdehyde synthase-like	-1.56883	1.43535e-06	-2.37695	6.27905e-14	-2.09247	1.78986e-15
304	TraesCS1D02G057300	probable uridine nucleosidase 2	-1.55504	4.78956e-07	-1.63043	2.26566e-07	-2.48045	9.18786e-24
305	TraesCS2D02G396300	cytochrome P450 704C1	-1.5476	1.11664e-07	-2.2258	2.68e-15	-1.89189	2.95703e-15
306	TraesCS7A02G147400	protein GOS9-like	-1.50115	1.79307e-11	-2.56458	3.83472e-34	-2.19604	8.31093e-34
Unknown protein
307	TraesCS5A02G041900	unknown protein	-4.07725	8.06611e-09	-5.79642	4.03732e-17	-2.4785	0.000500886
308	TraesCS6A02G223100	unknown protein	-4.00776	6.8879e-12	-3.96479	3.15641e-11	-3.98437	1.55099e-13
309	TraesCS5D02G235500	unknown protein	-3.63368	1.54617e-08	-3.39427	2.68991e-07	-3.05112	2.60356e-07
310	TraesCS5B02G230800	unknown protein	-3.58577	3.02923e-10	-2.09863	0.000855085	-2.80649	6.68151e-08
311	TraesCS6B02G273700	unknown protein	-3.55745	4.86698e-10	-2.31081	0.000302622	-2.68671	6.62035e-07
312	TraesCS2D02G343600	unknown protein	-3.45598	3.5324e-08	-3.93403	3.20814e-10	-3.47626	1.56998e-09
313	TraesCS5A02G232500	unknown protein	-3.45044	2.32219e-06	-3.0487	5.24147e-05	-2.96892	1.95539e-05
314	TraesCS1B02G062000	unknown protein	-3.43881	3.42779e-10	-3.41004	1.07216e-09	-2.42895	2.16326e-06
315	TraesCS5B02G571900	unknown protein	-3.21439	1.16295e-05	-2.96841	8.85845e-05	-2.55693	0.000282836
316	TraesCS1A02G241100	unknown protein	-3.20807	2.57419e-05	-2.87862	0.000249054	-2.67004	0.000377789
317	TraesCS5A02G232400	unknown protein	-3.15305	1.89468e-10	-3.32585	3.02535e-11	-3.45475	1.05382e-15
318	TraesCS4D02G006400	unknown protein	-3.04126	4.94636e-05	-3.36902	8.10988e-06	-2.66321	0.000200626
319	TraesCS2B02G482500	unknown protein	-3.00012	1.22438e-05	-3.35961	1.10853e-06	-4.07128	1.51254e-11
320	TraesCS4D02G196200	unknown protein	-2.97473	8.77333e-06	-3.66739	2.4815e-08	-3.13307	2.48684e-07
321	TraesCS4A02G249700	unknown protein	-2.9698	8.66787e-07	-2.20404	0.000611494	-2.39404	1.29558e-05
322	TraesCS5B02G357300	unknown protein	-2.89802	6.01871e-09	-2.80824	4.44121e-08	-2.77922	4.02628e-10
323	TraesCS5B02G178500	unknown protein	-2.89222	5.94761e-11	-2.64323	7.10909e-09	-1.6052	0.000104607
324	TraesCS7B02G031600	unknown protein	-2.77483	5.78275e-08	-2.37356	1.02115e-05	-2.0382	1.3459e-05
325	TraesCS4B02G088100	unknown protein	-2.6238	0.000655417	-2.66731	0.000670432	-2.75951	0.000140774
326	TraesCS4A02G118500	unknown protein	-2.56791	9.87545e-06	-2.09131	0.000708976	-1.90825	0.000371835
327	TraesCS5D02G274900	unknown protein	-2.53337	1.13597e-07	-2.27058	5.77051e-06	-3.23012	2.15108e-15
328	TraesCS3D02G459300	unknown protein	-2.52214	0.000572365	-2.58464	0.000575786	-2.88514	1.13182e-05
329	TraesCS7B02G366300	unknown protein	-2.51559	0.000106203	-3.34379	1.43338e-07	-3.77559	9.4189e-12
330	TraesCS3A02G017500	unknown protein	-2.48	0.000480635	-2.72155	0.000150433	-3.1117	6.15347e-07
331	TraesCS1D02G144400	unknown protein	-2.46292	8.08505e-27	-2.99211	2.90465e-39	-2.23931	6.70105e-31
332	TraesCS7B02G342800	unknown protein	-2.44299	2.83621e-05	-2.16163	0.000391627	-2.73665	6.97732e-08
333	TraesCS4A02G106100	unknown protein	-2.40438	1.04559e-08	-1.79073	5.69625e-05	-2.47581	2.92758e-12
334	TraesCS2D02G416600	unknown protein	-2.39436	1.88266e-06	-1.80975	0.000750555	-2.03691	4.06812e-06
335	TraesCS6D02G148100	unknown protein	-2.37279	8.89352e-10	-2.23109	4.12392e-08	-1.67409	4.44783e-06
336	TraesCS1A02G145800	unknown protein	-2.33403	1.99932e-46	-1.82113	2.56144e-27	-2.0528	3.56106e-51
337	TraesCS7D02G135900	unknown protein	-2.22318	1.9946e-05	-3.06041	1.0973e-09	-2.00306	2.03262e-05
338	TraesCS5A02G513400	unknown protein	-2.14314	7.65188e-07	-2.35004	8.9114e-08	-2.94744	6.80797e-16
339	TraesCS1B02G157500	unknown protein	-2.13081	3.16029e-05	-2.36775	4.71274e-06	-1.97876	1.25189e-05
340	TraesCS7A02G397200	unknown protein	-2.11079	0.000144818	-2.00951	0.000468922	-1.69182	0.000684639
341	TraesCS5D02G087000	unknown protein	-2.09362	0.000224326	-2.46579	1.36849e-05	-1.80697	0.000392097
342	TraesCS2D02G517400	unknown protein	-2.07444	0.000144958	-2.39699	1.19617e-05	-2.01861	2.57037e-05
343	TraesCS2D02G128100	unknown protein	-2.06542	6.49913e-09	-1.5389	7.71024e-05	-2.16532	1.14338e-12
344	TraesCS1B02G055300	unknown protein	-2.05527	3.6185e-06	-1.77248	0.000373136	-1.87541	2.20787e-06
345	TraesCS7B02G145300	unknown protein	-2.05458	4.37017e-07	-1.92872	4.32382e-06	-1.79367	2.65564e-07
346	TraesCS2A02G449900	unknown protein	-2.0037	2.61475e-23	-1.62025	3.17578e-14	-2.11325	2.99369e-35
347	TraesCS1D02G391500	unknown protein	-1.99474	6.53925e-05	-2.11553	3.05162e-05	-2.36552	1.7651e-08
348	TraesCS4A02G045300	unknown protein	-1.95226	1.46392e-06	-1.81037	2.26685e-05	-1.52576	3.0311e-05
349	TraesCS3A02G223200	unknown protein	-1.87667	0.00083148	-2.25715	5.42735e-05	-2.50872	9.35599e-08
350	TraesCS3A02G181600	unknown protein	-1.8739	0.000372059	-2.26749	1.49068e-05	-2.72618	3.65691e-10
351	TraesCS5A02G066500	unknown protein	-1.84595	7.70806e-05	-2.225	1.64712e-06	-1.60709	0.000127538
352	TraesCS6A02G310400	unknown protein	-1.82691	2.62416e-05	-2.65214	2.9725e-10	-1.62572	1.50068e-05
353	TraesCS5B02G407800	unknown protein	-1.7951	8.65209e-08	-2.5716	2.77255e-15	-1.51784	1.61177e-07
354	TraesCS6B02G330600	unknown protein	-1.76936	6.39623e-05	-1.79148	8.03887e-05	-2.70275	5.2004e-14
355	TraesCS7B02G481900	unknown protein	-1.74727	0.000345274	-2.18067	6.15655e-06	-1.75238	3.7839e-05
356	TraesCS2D02G315200	unknown protein	-1.70979	2.29129e-05	-1.75535	2.02688e-05	-1.50221	1.19539e-05
357	TraesCS2D02G295400	unknown protein	-1.69682	2.65551e-06	-2.32129	3.76213e-11	-2.2595	3.27615e-14
358	TraesCS6B02G345000	unknown protein	-1.69606	0.000461999	-2.13239	8.6352e-06	-1.54459	0.000254907
359	TraesCS2B02G046900	unknown protein	-1.66004	0.000263924	-1.56415	0.000939514	-1.65101	1.89039e-05
360	TraesCS3D02G426100	unknown protein	-1.65964	0.000246488	-1.7921	0.000106694	-3.16938	8.24132e-19
361	TraesCS3A02G099000	unknown protein	-1.63893	0.000859875	-1.80162	0.000297252	-1.64077	9.0551e-05
362	TraesCS2D02G258800	unknown protein	-1.63745	0.000158383	-1.83911	2.57206e-05	-1.52936	3.23108e-05
363	TraesCS5D02G235600	unknown protein	-1.61891	1.55969e-07	-1.68646	8.46168e-08	-2.40232	4.36237e-22
364	TraesCS5A02G123700	unknown protein	-1.59296	1.11572e-05	-1.5079	6.72442e-05	-1.70996	1.7289e-08
365	TraesCS3D02G001300	unknown protein	-1.51375	0.000484701	-1.53591	0.000564196	-1.80867	4.1496e-07

## Sheet: cluster 3 (UP siRNA CTRL)
#	gene ID	Description	Well-watered
			siRNA/WT		siRNA/empty vector		siRNA/OEX
			LOG2FC	Adj pVAL	LOG2FC	Adj pVAL	LOG2FC	Adj pVAL
Receptor-like kinase
366	TraesCS3A02G435200	G-type lectin S-receptor-like serine/threonine-protein kinase At2g19130	3.91055	5.07711e-12	5.72964	2.93019e-20	2.74516	1.02161e-10
367	TraesCS2B02G034700	G-type lectin S-receptor-like serine/threonine-protein kinase At1g11303	3.76893	3.22906e-07	3.67801	3.94263e-07	2.91995	2.79496e-05
368	TraesCS2B02G538200	serine/threonine-protein kinase PBL27-like	3.74748	4.05589e-08	3.60835	1.08969e-07	3.4813	1.03922e-08
369	TraesCS3A02G013400	rust resistance kinase LRK10-like	3.43314	7.77379e-07	2.72569	9.73385e-05	2.07879	0.000477363
370	TraesCS5A02G222300	putative leucine-rich repeat receptor-like serine/threonine-protein kinase At2g24130	3.25859	7.29577e-06	3.14029	1.2951e-05	2.90117	1.20183e-05
371	TraesCS3D02G040700	cysteine-rich receptor-like protein kinase 10	3.00381	5.61333e-08	3.51689	1.07425e-09	3.27616	1.81337e-12
372	TraesCS6D02G316000	LRR receptor-like serine/threonine-protein kinase ER2	2.96861	0.000107257	2.87691	0.000144844	2.50184	0.000570659
373	TraesCS2B02G563400	receptor-like serine/threonine-protein kinase SD1-8	2.8388	3.03066e-05	2.98748	1.22654e-05	5.51061	2.46079e-17
374	TraesCS3D02G501400	cysteine-rich receptor-like protein kinase 10	2.4946	1.80965e-11	2.40812	1.46093e-10	1.81255	2.49044e-10
375	TraesCS1D02G360500	putative receptor protein kinase ZmPK1	2.41365	2.61603e-12	1.7758	1.44461e-07	1.76807	5.26097e-12
376	TraesCS3A02G122300	wall-associated receptor kinase-like 20	2.36362	0.000254178	2.4229	0.000175928	2.94967	4.67961e-08
377	TraesCS2B02G563800	wall-associated receptor kinase 2-like	2.23595	4.32225e-05	2.23845	4.82924e-05	1.70349	0.000104979
378	TraesCS5D02G553900	cysteine-rich receptor-like protein kinase 10	1.94549	5.49109e-37	2.43051	2.07724e-47	2.12595	5.27653e-66
379	TraesCS2A02G211300	G-type lectin S-receptor-like serine/threonine-protein kinase B120	1.89429	3.67378e-05	1.89717	4.79381e-05	1.91538	1.20126e-07
380	TraesCS1A02G048100	L-type lectin-domain containing receptor kinase SIT2-like	1.80555	8.41567e-10	1.83006	2.81209e-09	2.20651	6.88173e-20
381	TraesCS1B02G454400	putative receptor-like protein kinase At4g00960	1.57676	1.09391e-05	1.96728	5.39088e-08	2.69135	3.33505e-20
Calcium binding protein, kinase or phosphatase
382	TraesCS5A02G128800	serine/threonine-protein phosphatase 7 long form homolog	2.65496	0.000750054	2.57699	0.000892537	3.03504	4.21774e-05
130	TraesCS2B02G097800	MLO-like protein 1	1.9006	1.48114e-07	1.69314	3.27151e-06	3.53021	1.69114e-31
383	TraesCS2D02G081400	MLO-like protein 1	1.718	5.31742e-05	3.2149	2.28751e-13	4.87046	1.57033e-39
Transcription factor
384	TraesCS5A02G174700	ethylene-responsive transcription factor 1-like	3.31761	1.19374e-05	2.67298	0.000642959	3.10079	3.77023e-05
385	TraesCS1D02G378500	AP2/ERF and B3 domain-containing protein Os05g0549800-like	3.09602	5.16933e-05	3.04911	4.718e-05	3.43212	4.13421e-06
386	TraesCS5D02G180900	AP2/ERF domain-containing protein	3.04834	4.24453e-06	2.84053	1.90773e-05	2.47161	8.22285e-06
387	TraesCS3D02G052300	AP2/ERF and B3 domain-containing protein Os01g0141000	2.3975	2.28787e-14	2.36644	6.68201e-14	2.15414	3.78435e-18
388	TraesCS5B02G203100	transcription factor MYB20-like	2.10603	6.17744e-05	1.89132	0.000389622	1.80827	1.3981e-05
389	TraesCS4B02G299600	ethylene-responsive transcription factor ERF112-like	1.84641	6.62749e-16	2.60951	1.14739e-28	2.83611	6.07983e-52
Stress related
390	TraesCS5A02G044100	glutaredoxin-C1-like	3.3838	2.69286e-07	2.36758	0.000291569	3.50168	2.34245e-09
391	TraesCS2B02G018500	putative disease resistance protein RGA4	3.05911	2.9606e-06	2.6698	4.67676e-05	1.81217	0.000556601
392	TraesCS4D02G343300	heavy metal-associated isoprenylated plant protein 30	3.0255	2.62057e-06	2.85195	1.02157e-05	2.7361	5.42497e-07
393	TraesCS7D02G523800	alpha carbonic anhydrase 7-like	2.82243	0.000155823	2.7917	0.000134706	3.12232	2.39857e-05
394	TraesCS2A02G412000	vesicle-associated protein 1-3-like	2.63249	0.000424743	2.50753	0.000764019	3.12545	4.35125e-06
395	TraesCS5D02G553200	putative disease resistance RPP13-like protein 2	2.48994	0.000801376	2.46247	0.000712715	2.76077	0.000178114
396	TraesCSU02G253900	acetylserotonin O-methyltransferase 1-like	2.11609	6.61991e-05	2.18983	3.34246e-05	2.22942	1.43856e-07
Biotic stress related
186	TraesCS2D02G029300	zealexin A1 synthase-like	3.76618	7.40139e-11	3.08029	6.104e-08	6.40473	3.23626e-26
397	TraesCS7A02G168600	aspartic proteinase nepenthesin-1-like	3.28976	1.82036e-05	2.69696	0.000611723	3.6798	5.07649e-07
398	TraesCS2D02G490400	Chain A, agmatine coumaroyltransferase	3.09123	1.62828e-05	2.6873	0.000193745	2.95912	2.29345e-06
399	TraesCS1D02G208400	NEP1-interacting protein-like 1	2.79512	0.000391028	2.73264	0.000423776	3.17913	2.22304e-05
400	TraesCS2A02G027700	9-beta-pimara-7,15-diene oxidase-like	2.11564	0.000671458	5.32929	1.62223e-19	4.09779	1.00408e-16
Chloroplast related
401	TraesCS6B02G358600	pentatricopeptide repeat-containing protein At1g05750, chloroplastic-like	3.11223	6.59283e-06	2.50624	0.000314359	2.41078	4.43526e-05
402	TraesCS5D02G239700	Pentatricopeptide repeat-containing protein At1g74600, chloroplastic	2.77242	0.000421177	2.69223	0.000524628	2.56031	0.00061367
403	TraesCS3D02G415600	pentatricopeptide repeat-containing protein At3g29230	2.64228	0.000400904	2.99514	3.96167e-05	3.61643	8.76302e-08
404	TraesCS4A02G214300	protein BPS1, chloroplastic-like	2.46042	0.000101798	2.26516	0.000420362	3.00926	1.12517e-07
405	TraesCS4A02G336400	probable acyl-activating enzyme 16, chloroplastic	2.0575	3.98099e-09	2.29009	1.36015e-08	2.14726	1.08328e-13
Transporter
406	TraesCS7A02G154500	probable polyol transporter 6	3.68501	2.6394e-07	2.64106	0.000301931	3.25871	3.4683e-07
407	TraesCS7B02G242400	glutamate receptor 2.7-like	3.11664	4.31465e-05	3.04904	4.30752e-05	2.96266	7.96656e-05
408	TraesCS4D02G360000	pEARLI1-like lipid transfer protein 1	1.68549	8.72515e-06	1.7081	6.49907e-06	1.96772	2.70593e-11
Post-translational protein modification
409	TraesCS2B02G413200	E3 ubiquitin-protein ligase EL5-like	2.7445	8.16022e-05	2.59302	0.000203454	3.22435	3.67311e-07
410	TraesCS2D02G162400	E3 ubiquitin-protein ligase EL5	2.62678	0.000705204	2.58207	0.000675723	2.92841	0.00010333
411	TraesCS1D02G102100	BTB/POZ and MATH domain-containing protein 2-like	2.27154	0.000261503	3.51726	4.47976e-08	1.81218	0.000334255
412	TraesCS7A02G472300	BTB/POZ and MATH domain-containing protein 1-like	2.12283	0.000663023	3.56832	3.70273e-08	2.75229	2.40567e-07
Carbohydrate metabolism related protein
413	TraesCS2B02G221500	beta-hexosaminidase 2-like	2.69599	0.000461903	2.60145	0.000615814	3.07434	1.9632e-05
414	TraesCS7D02G359500	Beta-galactosidase	2.46335	0.000355688	2.29759	0.000960319	1.92258	0.000903714
Other
415	TraesCS1A02G303100	cytochrome P450 714D1-like	3.97181	3.91036e-08	4.32891	8.39145e-10	3.36219	2.85507e-07
416	TraesCS2B02G445400	ent-kaurene oxidase 2-like	3.69249	2.37246e-07	2.94663	4.45405e-05	2.99078	2.65838e-06
417	TraesCS6A02G331300	7-deoxyloganetin glucosyltransferase-like	3.35822	9.0288e-08	5.13243	4.9402e-17	4.78808	1.49695e-19
418	TraesCS1D02G403100	desmethyl-deoxy-podophyllotoxin synthase	3.29262	2.73599e-06	4.02671	5.0194e-09	4.64318	1.02833e-12
419	TraesCS4D02G365400	receptor-like protein 46	2.80067	0.00014261	2.67453	0.000271005	2.37009	0.000333076
420	TraesCS3D02G061900	indole-2-monooxygenase-like	2.78003	3.42135e-05	5.14548	1.37475e-15	6.289	3.97396e-26
421	TraesCS4A02G436200	bisdemethoxycurcumin synthase-like	2.65908	0.00027244	4.37119	3.90902e-10	2.85106	5.98838e-06
422	TraesCS2A02G179200	protein PELPK1-like	2.53503	0.00040529	2.38855	0.000883836	2.77689	1.6511e-05
423	TraesCS5D02G441500	anthocyanin 3'-O-beta-glucosyltransferase-like	2.33012	5.62627e-05	4.95314	4.58359e-15	1.91898	3.82962e-05
424	TraesCS2D02G029500	9-beta-pimara-7,15-diene oxidase-like	2.13005	8.8639e-12	4.82146	6.6e-28	4.41401	7.73846e-44
425	TraesCS4A02G034800	monooxygenase 2-like	2.00721	0.000549536	5.09813	1.2687e-15	5.66935	1.7125e-20
426	TraesCS3D02G061700	indole-2-monooxygenase-like	1.62331	1.58618e-05	2.50295	4.13359e-12	3.1671	1.34741e-27
Unknown protein
427	TraesCS7A02G272600	unknown protein	4.12916	1.86438e-10	3.9733	8.09697e-10	2.80584	1.04223e-07
428	TraesCS2A02G491600	unknown protein	3.8811	1.50545e-10	2.10136	0.000171687	1.70694	7.46567e-05
429	TraesCS6B02G224700	unknown protein	3.52269	2.12134e-08	3.34924	1.05213e-07	3.45559	2.71532e-10
430	TraesCS1A02G339200	unknown protein	3.1042	4.43408e-05	3.01367	5.77229e-05	3.50994	9.31695e-07
431	TraesCS3D02G463400	unknown protein	2.90164	4.22279e-06	3.21743	5.01212e-07	1.9291	7.64606e-05
432	TraesCS4D02G333100	unknown protein	2.75463	0.000565009	3.0569	7.2275e-05	2.8701	0.000109078
433	TraesCS7D02G151300	unknown protein	2.6229	0.000955436	2.81518	0.000234317	3.29623	6.707e-06
434	TraesCS7B02G143700	unknown protein	2.14715	0.000803247	2.63762	4.68783e-05	2.64978	8.84688e-07
435	TraesCS1D02G422000	unknown protein	1.83838	2.92125e-08	1.8922	1.57712e-08	2.01079	1.2652e-14
436	TraesCS5B02G205900	unknown protein	1.72544	2.91666e-06	2.11819	4.33245e-08	2.7487	3.32304e-18
437	TraesCS3A02G499600	unknown protein	1.61878	8.65606e-09	4.24464	2.35655e-38	3.41069	6.72909e-48
438	TraesCS4A02G247400	unknown protein	1.59734	3.12357e-13	2.03073	9.08242e-21	2.13208	4.74827e-35
439	TraesCS5B02G272900	unknown protein	1.53411	6.38863e-07	2.3151	2.4063e-14	1.51153	2.845e-10

## Sheet: cluster 4 (DOWN siRNA CTRL)
#	gene ID	Description	Well-watered
			siRNA/WT		siRNA/empty vector		siRNA/OEX
			LOG2FC	Adj pVAL	LOG2FC	Adj pVAL	LOG2FC	Adj pVAL
Receptor-like kinase
440	TraesCS5A02G160500	probable LRR receptor-like serine/threonine-protein kinase At4g37250	-3.63933	9.22271e-07	-3.23761	1.66203e-05	-3.60288	4.15106e-08
441	TraesCS1B02G311800	probable inactive receptor kinase At5g58300	-2.09233	2.25088e-06	-2.2259	3.5201e-07	-1.6746	1.11699e-05
Calcium binding protein, kinase or phosphatase
442	TraesCS2B02G187100	Trehalose 6-phosphate phosphatase	-4.01973	2.22981e-08	-2.82515	0.000259351	-3.48586	1.07359e-07
443	TraesCS5D02G060900	serine/threonine-protein kinase tricornered	-2.66954	4.29567e-07	-2.12108	0.000178736	-2.98038	1.74358e-11
444	TraesCS1A02G232000	thiamine pyrophosphokinase 3-like	-2.6695	9.26993e-06	-3.01307	2.47602e-07	-2.87943	8.06058e-09
445	TraesCS4B02G193700	mitogen-activated protein kinase kinase kinase 18-like	-2.10107	6.5793e-05	-1.88351	0.000450848	-1.82714	2.94359e-05
Transcription factor
446	TraesCS7B02G107900	TaJAZ14-B-4 (protein TIFY 11e-like)	-3.97883	2.20625e-09	-5.93162	5.32842e-22	-2.87472	4.82464e-06
447	TraesCS7D02G204700	TaJAZ14-D-5 (protein TIFY 11e-like)	-3.15577	7.79579e-06	-2.98975	2.60738e-05	-2.1772	0.000941436
448	TraesCS2B02G627100	NAC domain-containing protein 30-like	-3.05258	1.2236e-07	-2.57729	1.7636e-05	-2.46906	1.57118e-06
449	TraesCS7B02G108000	TaJAZ14-B-6 (protein TIFY 11e-like)	-2.90804	3.28354e-08	-4.2639	3.97409e-18	-2.12171	4.39996e-06
450	TraesCS6B02G350400	ethylene-responsive transcription factor ERF109-like	-2.84031	1.44576e-09	-2.77316	2.91471e-09	-2.25024	1.29908e-08
451	TraesCS7D02G208000	transcription factor MYB20-like	-2.79019	2.98857e-06	-2.52021	3.57943e-05	-2.9995	2.19948e-09
452	TraesCS7B02G108400	protein TIFY 11e-like	-2.72036	0.000535469	-4.17929	6.61289e-09	-2.85813	2.92628e-05
453	TraesCS4A02G236300	AP2/ERF domain-containing protein	-2.56334	2.64429e-07	-2.5618	2.20867e-07	-2.65244	8.6458e-11
454	TraesCS6B02G365700	zinc finger protein 8-like	-2.55962	3.91036e-08	-2.27728	1.11889e-06	-2.17329	1.14625e-08
455	TraesCS1A02G300100	transcription repressor OFP1-like	-2.49591	1.18447e-09	-1.81343	2.07549e-05	-2.22505	2.58684e-11
456	TraesCS7A02G062700	B3 domain-containing protein Os06g0194400-like	-2.45143	0.000342375	-2.44392	0.000391752	-3.0285	8.11993e-08
457	TraesCS3D02G238600	pathogenesis-related genes transcriptional activator PTI6	-2.40679	2.92418e-05	-3.08697	9.65968e-09	-1.96082	0.00016279
458	TraesCS6B02G324600	protein ODORANT1-like	-2.37698	0.000170577	-2.52429	5.53712e-05	-2.72362	2.28828e-07
459	TraesCS5A02G159600	transcription factor MYB44-like	-2.18406	8.37885e-07	-2.57275	1.95722e-09	-1.83866	2.83309e-07
460	TraesCS3B02G164500	transcription factor PCF5-like	-2.11142	4.45002e-07	-2.86284	1.81427e-13	-2.48211	3.25213e-13
461	TraesCS5B02G556300	myb-related protein 308-like	-1.71416	3.31158e-05	-1.60462	0.000115821	-2.20024	5.61581e-12
462	TraesCS6A02G259600	B3 domain-containing protein Os02g0683500-like	-1.6836	0.000275557	-2.56909	1.23e-09	-1.88612	2.94821e-07
463	TraesCS1D02G268900	R2R3-MYB protein 308	-1.65843	3.85448e-07	-2.08024	2.74672e-11	-1.65113	3.54255e-10
Stress related
464	TraesCS7D02G380400	Alpha-amylase	-3.35703	1.93382e-08	-3.68847	2.44774e-10	-2.06375	0.000654143
465	TraesCS7D02G271500	probable carboxylesterase 8	-3.24248	3.38079e-07	-3.85301	2.72731e-10	-2.3977	3.43227e-05
466	TraesCS5B02G145700	vacuolar-sorting receptor 1-like	-3.09099	1.91804e-05	-4.22545	3.17878e-10	-2.26376	0.000794126
467	TraesCS7A02G280900	probable 2-oxoglutarate-dependent dioxygenase SLC1	-2.90834	2.41974e-05	-3.77868	3.30824e-09	-2.82776	3.62029e-06
468	TraesCS1D02G405200	monothiol glutaredoxin-S9	-2.81353	3.09142e-05	-3.42352	1.11363e-07	-2.76871	1.85537e-06
469	TraesCS7A02G304800	F-box protein PP2-B10-like	-2.36667	6.17833e-11	-1.87253	1.9177e-06	-2.09498	4.28619e-11
470	TraesCS1B02G347600	GA2ox-B4 protein	-2.11128	3.82723e-05	-2.03002	9.35239e-05	-1.79323	4.14057e-05
471	TraesCS1D02G319000	UDP-glycosyltransferase 73C4-like	-1.70199	1.16226e-05	-2.2751	4.6326e-10	-2.29784	2.19473e-14
472	TraesCSU02G148700	putrescine hydroxycinnamoyltransferase 1-like	-1.62528	9.6487e-08	-1.5853	1.79524e-07	-1.67844	2.85017e-12
Biotic stress related
473	TraesCS2D02G079500	NEP1-interacting protein 2	-3.38569	2.62059e-06	-3.62096	2.8353e-07	-2.39209	0.00032568
474	TraesCS5D02G067800	zealexin A1 synthase	-3.09624	3.50804e-09	-3.3447	7.6409e-11	-3.40791	1.31254e-14
475	TraesCS1A02G373500	putative disease resistance protein RGA1	-3.00376	2.50892e-05	-2.90384	4.8062e-05	-2.23931	0.000584407
476	TraesCS3A02G072600	piriformospora indica-insensitive protein 2-like	-2.98244	1.46997e-05	-2.86227	3.07016e-05	-2.43696	5.26936e-05
477	TraesCS4D02G221600	probable disease resistance protein At1g61300	-2.61967	7.83066e-07	-3.34711	2.48741e-11	-2.00122	2.14971e-05
478	TraesCS3B02G344800	jacalin-related lectin 3-like	-1.72357	0.000928194	-1.78546	0.000492476	-1.75927	1.77306e-05
479	TraesCS1B02G338600	jacalin-related lectin 3-like	-1.59524	6.42787e-06	-1.57367	6.82095e-06	-1.86064	8.36284e-12
Chloroplast related
480	TraesCS7A02G172900	chaperonin-like RbcX protein 1, chloroplastic	-4.41427	4.57821e-17	-3.75589	2.51854e-12	-3.37717	1.10657e-12
481	TraesCS1D02G251800	transcription termination factor MTERF5, chloroplastic-like	-3.78796	5.87778e-08	-3.7565	6.16232e-08	-3.41003	4.52671e-08
482	TraesCS3A02G230100	carbonic anhydrase, chloroplastic-like	-2.71127	0.000662662	-3.62265	1.25929e-06	-3.20844	2.60533e-06
483	TraesCS7B02G258000	crocetin glucosyltransferase, chloroplastic-like	-2.46935	1.33494e-07	-2.70576	3.63747e-09	-2.35805	3.16746e-09
484	TraesCS5D02G227400	low molecular mass early light-inducible protein HV90, chloroplastic-like	-2.45646	9.02368e-06	-3.67711	4.03217e-13	-2.42541	1.89325e-07
485	TraesCS5A02G172700	enoyl-[acyl-carrier-protein] reductase [NADH] 2, chloroplastic-like	-2.09267	0.000996887	-2.49111	4.2698e-05	-2.86378	1.41425e-08
Transporter
486	TraesCS7D02G485300	protein GLUTAMINE DUMPER 1-like	-2.17272	2.23944e-07	-1.99301	3.69761e-06	-1.6587	5.83467e-06
Post-translational protein modification
487	TraesCS2B02G182300	RING-H2 finger protein ATL78-like	-3.6085	1.72792e-18	-3.84171	2.68654e-21	-2.93381	8.91193e-15
488	TraesCSU02G172500	U-box domain-containing protein 4-like	-2.98571	1.54713e-05	-4.86873	1.20132e-14	-5.97379	3.01892e-27
489	TraesCS4B02G134900	E3 ubiquitin-protein ligase EL5-like	-2.82657	0.000128635	-2.85814	0.000104381	-2.4964	0.000165827
490	TraesCS1B02G196600	RHOMBOID-like protein 2	-2.26992	8.57423e-05	-2.34285	4.06298e-05	-1.85981	0.000128461
491	TraesCS3A02G327900	putative E3 ubiquitin-protein ligase RING1a	-2.05181	1.87517e-06	-1.53461	0.000884406	-1.91298	7.40392e-08
492	TraesCS2A02G001300	mitochondrial inner membrane protease subunit 2-like	-2.00546	0.000366553	-2.43141	6.56116e-06	-1.89223	4.67928e-05
493	TraesCS3A02G293400	RING-H2 finger protein ATL74-like	-1.78156	2.43908e-10	-1.82013	8.00918e-11	-1.76047	1.02924e-14
Cell wall and membrane structure
494	TraesCS1A02G161400	cytochrome P450 86B1-like	-3.49803	1.14026e-06	-3.00769	5.30321e-05	-2.83806	1.88928e-05
495	TraesCS7A02G197900	endoglucanase 16-like	-2.2605	7.50382e-06	-2.90027	1.37398e-09	-1.94231	4.6231e-06
496	TraesCS7D02G419900	Xyloglucan endotransglucosylase/hydrolase	-2.18889	0.00091826	-2.20015	0.000772047	-2.00612	0.000265779
Other
497	TraesCS1D02G316800	mavicyanin-like	-4.07281	2.27742e-08	-4.27756	2.25314e-09	-2.9067	1.81114e-05
498	TraesCS5B02G002100	hypothetical protein CFC21_102789	-3.31424	2.31706e-05	-3.22632	3.3178e-05	-4.12939	1.79353e-09
499	TraesCS3D02G287100	inorganic pyrophosphatase 1-like	-3.05353	7.84919e-08	-2.39586	5.01289e-05	-2.39843	1.13568e-06
500	TraesCS3D02G287300	inorganic pyrophosphatase 1-like	-3.02853	1.43098e-09	-1.99529	0.000268313	-2.88077	1.26619e-11
501	TraesCS2D02G278100	nod factor hydrolase protein 1-like	-2.73351	0.000127529	-3.28091	1.36642e-06	-2.80307	6.33375e-06
502	TraesCS3D02G518600	non-coding gene	-2.61386	2.02487e-06	-3.31859	2.40328e-10	-1.76595	0.000261627
503	TraesCS3A02G155000	bark storage protein A-like	-1.50524	0.000100927	-1.66297	1.27544e-05	-1.84824	9.05553e-10
Unknown protein
504	TraesCS5A02G511500	unknown protein	-5.1492	3.02961e-19	-5.00849	2.69335e-18	-3.16988	2.8836e-08
505	TraesCS4B02G125600	unknown protein	-5.10049	2.91441e-13	-5.06225	2.61005e-13	-2.93882	1.24301e-05
506	TraesCS5B02G001900	unknown protein	-4.26571	1.06008e-09	-3.16433	2.09662e-05	-3.11702	2.3346e-06
507	TraesCS3A02G217400	unknown protein	-3.96731	7.03726e-11	-3.02011	3.18803e-06	-2.24045	0.000192597
508	TraesCS4B02G330700	unknown protein	-3.8004	1.70016e-07	-3.50968	1.70746e-06	-2.51024	0.00030831
509	TraesCS7D02G503400	unknown protein	-3.77752	2.30945e-08	-4.6964	5.13175e-13	-2.8433	2.10096e-06
510	TraesCS3D02G396600	unknown protein	-3.40164	1.62102e-06	-2.76977	0.000200223	-2.93029	5.17773e-06
511	TraesCS3A02G078800	unknown protein	-3.1781	1.74077e-05	-3.08418	3.34246e-05	-2.89422	1.29784e-05
512	TraesCS5B02G061200	unknown protein	-3.1342	3.31001e-11	-3.36463	4.13637e-13	-1.67876	0.000192438
513	TraesCS5B02G387000	unknown protein	-3.11526	6.90033e-05	-3.29941	1.72944e-05	-4.01668	3.08837e-09
514	TraesCS2B02G414100	unknown protein	-2.99671	4.63926e-05	-2.65985	0.000343399	-3.13276	7.79061e-07
515	TraesCS6A02G379400	unknown protein	-2.96431	2.09208e-07	-2.73	1.72342e-06	-2.07317	2.24355e-05
516	TraesCS4B02G186300	unknown protein	-2.83114	0.000176804	-2.53215	0.000923789	-3.10148	1.738e-06
517	TraesCS6A02G226900	unknown protein	-2.43593	1.1851e-07	-2.03369	1.73984e-05	-1.65155	3.13038e-05
518	TraesCS5A02G096200	unknown protein	-2.41598	6.09373e-05	-2.236	0.000246524	-2.48888	6.23345e-07
519	TraesCS4A02G262200	unknown protein	-2.27383	1.98386e-09	-1.89734	1.87825e-06	-1.55492	4.07168e-06
520	TraesCS5B02G170300	unknown protein	-2.02342	3.44801e-05	-1.77782	0.00042221	-2.76969	4.77312e-13
521	TraesCS3B02G416400	unknown protein	-1.9961	5.94172e-10	-2.16951	9.13698e-12	-1.50346	8.375e-08
522	TraesCS3A02G312200	unknown protein	-1.96403	0.000926132	-2.77127	5.05773e-07	-2.21166	3.45983e-06
523	TraesCS3D02G496500	unknown protein	-1.86624	0.000665214	-2.53019	6.92946e-07	-2.05527	3.75384e-06
524	TraesCS7B02G061700	unknown protein	-1.84055	0.000989741	-2.55656	4.98566e-07	-2.0472	8.50065e-06
525	TraesCS2D02G545600	unknown protein	-1.82568	5.2851e-07	-1.99839	2.51735e-08	-2.53479	6.66457e-19
526	TraesCS3A02G148000	unknown protein	-1.73952	2.6621e-07	-2.23976	2.72506e-12	-2.12324	3.2192e-15
527	TraesCS3B02G270700	unknown protein	-1.70567	1.4241e-06	-1.84518	1.14437e-07	-1.59084	3.14516e-08

## Sheet: cluster 5 (UP OEX DRGT)
#	gene ID	Description	Drought-stressed
			OEX/WT		OEX/empty vector		OEX/siRNA
			LOG2FC	Adj pVAL	LOG2FC	Adj pVAL	LOG2FC	Adj pVAL
Receptor-like kinase
528	TraesCS5B02G391900	rust resistance kinase LRK10-like	2.78204	0.000138357	3.13931	1.88194e-06	3.90422	1.15105e-09
378	TraesCS5D02G553900	cysteine-rich receptor-like protein kinase 10	1.54326	1.8737e-07	2.57813	2.40385e-12	2.34039	3.42173e-21
Calcium binding protein, kinase or phosphatase
529	TraesCS5D02G137200	serine/threonine-protein kinase D6PKL2-like	2.36959	5.1747e-07	4.80398	1.88235e-18	2.62919	7.22374e-13
Stress related
530	TraesCS2B02G472900	peroxidase 1-like	3.04493	1.14696e-14	2.10187	1.02143e-08	2.03869	5.55806e-12
531	TraesCS1A02G338400	non-symbiotic hemoglobin 1-like	1.98194	2.04963e-05	2.16572	6.70402e-07	1.79516	3.18784e-07
532	TraesCS5D02G058900	stomatal closure-related actin-binding protein 1	1.60305	1.12672e-06	4.02073	3.85719e-21	1.88641	6.87449e-14
Chloroplast related
533	TraesCS2B02G079200	Ribulose bisphosphate carboxylase small chain	2.83052	4.0532e-07	2.99422	7.46866e-09	2.41217	7.41786e-08
534	TraesCS4A02G177600	Ribulose bisphosphate carboxylase/oxygenase activase B, chloroplastic	2.29896	8.96658e-09	2.86786	6.38902e-15	2.73282	9.75485e-19
535	TraesCS2A02G067100	Ribulose bisphosphate carboxylase small chain	1.8296	8.21816e-05	4.04185	4.40163e-18	3.86095	1.88153e-25
Transcription or translation related protein
536	TraesCS4B02G118300	factor of DNA methylation 1-like	2.26473	9.68902e-05	2.09961	9.43421e-05	2.29238	2.23236e-07
537	TraesCS6A02G163600	pentatricopeptide repeat-containing protein At2g35130-like	1.79036	3.43756e-08	2.73705	5.96462e-16	2.38221	2.57789e-21
Other
538	TraesCS6A02G249300	expansin-B11	2.5628	4.70468e-05	3.45999	1.45278e-08	3.37107	2.0477e-10
Unknown protein
539	TraesCS6D02G015700	unknown protein	2.42024	0.000220351	3.36195	6.47759e-08	2.86756	6.27741e-08
540	TraesCS5A02G434000	unknown protein	2.365	0.000897382	2.73463	2.21867e-05	2.09809	0.000195111

## Sheet: cluster 6 (DOWN OEX DRGT)
#	gene ID	Description	Drought-stressed
			OEX/WT		OEX/empty vector		OEX/siRNA
			LOG2FC	Adj pVAL	LOG2FC	Adj pVAL	LOG2FC	Adj pVAL
Receptor-like kinase
368	TraesCS2B02G538200	serine/threonine-protein kinase PBL27-like	-3.18612	3.84164e-05	-3.71938	6.54278e-08	-3.9345	7.61384e-10
541	TraesCS4D02G365500	LRR receptor-like serine/threonine-protein kinase GSO2	-2.91459	1.85619e-05	-3.69176	9.0498e-10	-2.1644	0.000268292
Transcription factor
542	TraesCS6A02G315700	transcription factor bHLH94-like	-2.98335	6.73026e-07	-3.07853	3.09212e-08	-3.12874	5.53994e-10
543	TraesCS5A02G143200	NAC domain containing protein 47 (similar to TaNAC69)	-2.71589	0.000108157	-4.40315	3.72206e-13	-3.71143	2.25212e-11
544	TraesCS1A02G401800	TaWRKY15-A (WRKY transcription factor 28-like)	-2.04204	0.00018163	-2.83127	1.60139e-09	-2.77191	2.8305e-11
545	TraesCS2A02G102000	NAC transcription factor 29	-1.73034	0.000280118	-2.90047	1.21443e-12	-1.69818	2.82871e-06
Stress related
546	TraesCS3D02G160300	cytochrome P450 71A1	-3.76586	2.76355e-06	-4.06801	2.68858e-08	-4.43295	2.72255e-10
146	TraesCS7D02G217800	UDP-glycosyltransferase CGT	-3.50825	1.47815e-06	-4.64579	1.05137e-12	-3.66804	3.32033e-09
547	TraesCS2B02G124600	Peroxidase	-3.32707	8.11725e-18	-1.86614	2.86106e-05	-1.90391	1.1221e-06
467	TraesCS7A02G280900	probable 2-oxoglutarate-dependent dioxygenase SLC1	-3.25336	1.70271e-06	-5.90167	4.16557e-25	-4.66295	4.26214e-17
177	TraesCS2A02G035300	Chalcone synthase family protein	-3.05345	1.08037e-14	-5.20501	7.23756e-51	-2.80634	4.57206e-15
548	TraesCS4B02G339400	GDSL esterase/lipase At5g55050-like	-2.93043	1.59694e-06	-3.35524	1.50034e-09	-3.50798	9.7148e-13
549	TraesCS2D02G374600	TaCKX8‐2D (cytokinin dehydrogenase 8-like)	-2.78237	1.18955e-05	-2.67123	4.77134e-06	-2.15904	6.48725e-05
550	TraesCS7A02G317500	L-gulonolactone oxidase 2-like	-2.65976	8.38316e-05	-4.80775	1.37977e-17	-3.68644	4.89864e-12
551	TraesCS2A02G025700	chalcone synthase 2-like	-2.62586	2.61255e-13	-4.37176	1.17043e-43	-2.48059	3.6491e-15
171	TraesCS6D02G295500	TaSHSP.123 (24.1 kDa heat shock protein, mitochondrial)	-2.45204	0.000557779	-2.45166	0.000123643	-2.60478	6.05713e-06
552	TraesCS1A02G073900	annexin D5-like	-2.16331	7.98045e-06	-2.83058	2.97643e-11	-1.71642	4.31335e-05
553	TraesCS6A02G036100	TaSCPL173-6A (serine carboxypeptidase 3-like)	-2.05766	6.92724e-10	-2.24842	6.58678e-13	-1.86178	9.14376e-12
554	TraesCS7B02G118200	peroxidase 11-like	-2.03705	0.000318496	-2.15036	2.0607e-05	-1.85871	3.80661e-05
555	TraesCS1B02G294300	TaHSP70.11 (heat shock 70 kDa protein 4)	-1.59765	0.000190292	-1.68925	9.57576e-06	-1.97643	4.57015e-10
556	TraesCS5A02G086200	probable glycerol-3-phosphate acyltransferase 3	-1.70981	0.000109661	-3.78426	7.30974e-27	-4.49689	2.44521e-47
Chloroplast related
198	TraesCS1B02G364200	TaHSP40.24 (chaperone protein dnaJ C76, chloroplastic-like)	-3.1704	7.64697e-12	-3.9316	7.28194e-20	-3.70664	9.35183e-23
197	TraesCS1A02G349900	TaHSP40.10 (chaperone protein dnaJ C76, chloroplastic-like)	-2.66952	7.10809e-08	-3.61637	6.68647e-16	-3.45117	1.21321e-18
557	TraesCS2B02G245900	glucose-6-phosphate/phosphate translocator 2, chloroplastic-like	-2.23821	1.19695e-09	-2.20952	3.23744e-10	-2.27735	1.08849e-14
Biotic stress related
558	TraesCS2D02G125800	momilactone A synthase	-2.00463	4.70663e-05	-2.15149	1.34848e-06	-1.65012	4.16372e-05
Transporter
559	TraesCS2D02G428300	probable cation transporter HKT7	-2.5111	0.000236677	-3.23917	3.77906e-08	-3.80971	5.00134e-13
560	TraesCS3A02G257500	ABC transporter B family member 4-like	-1.71111	1.19428e-05	-3.26767	4.07975e-23	-2.96813	1.35788e-24
561	TraesCS3B02G177000	Mitochondrial arginine transporter BAC2	-1.56812	0.000557779	-2.52594	5.16185e-11	-1.93762	9.64606e-09
Transcription or translation related protein
562	TraesCS5B02G301300	Pentatricopeptide repeat-containing protein At1g71060, mitochondrial-like	-2.99594	4.3226e-05	-3.0296	5.28762e-06	-2.31329	0.000330692
563	TraesCS7A02G246000	lysine-specific demethylase JMJ30-like	-2.85738	2.5897e-05	-3.30528	5.093e-08	-2.96511	1.24775e-07
Post-translational protein modification
564	TraesCS3A02G140000	RING-H2 finger protein ATL74-like	-1.98548	8.76119e-06	-2.02905	7.90393e-07	-1.55839	2.41091e-05
Cell wall and membrane structure
247	TraesCS2A02G433500	putative xyloglucan endotransglucosylase/hydrolase protein 13	-2.98792	7.97233e-08	-3.87462	2.1202e-14	-2.93603	5.82327e-11
Carbohydrate metabolism related protein
565	TraesCS2D02G224200	Isocitrate lyase	-4.63944	2.57492e-11	-3.24876	1.61866e-06	-2.51615	0.000111468
262	TraesCS2A02G219100	Isocitrate lyase	-4.45096	1.07403e-27	-4.5853	5.40204e-31	-3.67235	1.67076e-26
260	TraesCS2A02G345500	Malate synthase	-3.92267	2.27003e-08	-3.85445	3.44733e-09	-3.63351	1.64971e-09
566	TraesCS4A02G307400	horcolin-like	-2.18071	2.93032e-05	-1.79109	0.000314067	-1.73112	7.6265e-05
Other
567	TraesCS3D02G519600	serine decarboxylase 1-like	-7.69004	3.72862e-52	-5.6566	3.5268e-28	-4.21116	1.07035e-16
568	TraesCS3A02G512400	serine decarboxylase 1-like	-4.15398	5.23805e-11	-3.45282	1.04158e-08	-2.1973	0.000109864
569	TraesCS4B02G257800	formin-like protein 8	-3.73411	5.40541e-07	-2.57201	0.000407977	-3.55092	4.42962e-08
570	TraesCS1A02G424100	berberine bridge enzyme-like	-3.40341	2.5507e-05	-4.62773	1.00971e-10	-4.62441	3.37052e-11
571	TraesCS1B02G061800	geraniol 8-hydroxylase-like	-3.37785	2.08832e-07	-4.22341	8.75058e-13	-3.51766	8.17617e-11
572	TraesCS5B02G205700	protein Brevis radix-like 1	-3.31481	6.85704e-10	-3.58178	1.06981e-12	-2.15914	2.15644e-05
573	TraesCS3D02G534800	anthocyanidin 5,3-O-glucosyltransferase-like	-3.22301	1.17176e-10	-5.33405	3.57822e-33	-4.80886	2.19106e-31
574	TraesCS4D02G236800	Branched-chain-amino-acid aminotransferase	-3.08129	3.13427e-06	-4.9721	1.70556e-17	-5.22501	1.92896e-23
575	TraesCS2A02G179000	protein PELPK1-like	-2.91623	6.14695e-07	-3.16	4.14138e-09	-4.4357	2.64628e-21
576	TraesCS3B02G059700	L-Ala-D/L-amino acid epimerase-like	-2.85946	2.18468e-05	-4.2715	4.85216e-13	-4.01441	5.43483e-14
577	TraesCS4D02G292800	2-hydroxy-6-oxononadienedioate/2-hydroxy-6-oxononatrienedioate hydrolase	-2.79931	5.5289e-06	-2.82631	5.84574e-07	-2.55358	6.88593e-07
578	TraesCS7A02G318300	acyl transferase 4-like	-2.79254	6.10975e-06	-2.89477	3.19683e-07	-1.99205	0.000269713
579	TraesCS3A02G150600	3-methyl-2-oxobutanoate hydroxymethyltransferase	-2.60605	1.41825e-05	-3.18163	2.1896e-09	-2.25277	1.52523e-05
580	TraesCS3A02G347000	skin secretory protein xP2-like	-2.4736	5.27008e-12	-3.72761	1.1641e-30	-2.667	2.83352e-19
581	TraesCS3A02G050800	L-Ala-D/L-amino acid epimerase-like	-2.45207	2.91956e-09	-3.19332	3.21648e-17	-2.13816	1.89647e-10
582	TraesCS6D02G248000	4-coumarate--CoA ligase 2	-2.27774	1.90868e-25	-2.66962	6.69358e-37	-1.60408	9.12558e-16
583	TraesCS1D02G048300	geraniol 8-hydroxylase	-2.26203	5.63899e-09	-2.55556	1.12325e-12	-2.09793	8.89184e-12
584	TraesCS1A02G442300	flavonoid 3'-monooxygenase CYP75B3-like	-2.24466	4.9152e-05	-3.63049	2.83485e-14	-1.59066	0.000563063
585	TraesCS3A02G127300	uncharacterized acetyltransferase At3g50280-like	-2.18828	5.06638e-08	-2.44748	4.36747e-11	-2.22733	1.36165e-11
586	TraesCS7D02G048000	aspartyl protease family protein At5g10770-like	-2.15196	9.98292e-05	-3.58293	8.93397e-15	-2.87286	1.88625e-11
587	TraesCS3A02G331800	cytochrome P450 98A1-like	-1.92416	4.97134e-05	-2.85267	4.32069e-12	-1.51326	8.26873e-05
588	TraesCS5D02G441800	uncharacterized N-acetyltransferase p20	-1.90196	5.56622e-05	-2.99115	4.16703e-14	-2.34607	1.87061e-10
589	TraesCS3D02G128500	uncharacterized acetyltransferase At3g50280-like	-1.75996	0.000810862	-1.73573	0.00021723	-2.16076	4.08214e-08
590	TraesCS2A02G507400	endonuclease 2-like	-1.64771	2.68735e-08	-3.38359	4.34302e-38	-2.67833	2.18483e-33
Unknown protein
591	TraesCS2D02G187800	unknown protein	-2.95344	1.02668e-05	-3.04361	6.95328e-07	-3.96705	2.12075e-13
592	TraesCS3B02G136000	unknown protein	-2.85237	3.86483e-05	-3.06465	9.70072e-07	-2.49663	2.94253e-05
593	TraesCS4A02G019800	unknown protein	-2.46687	0.000116978	-3.28032	4.68354e-09	-3.05914	1.11798e-09

## Sheet: Ucluster 7 (UP siRNA DRGT)
#	gene ID	Description	Drought-stressed
			siRNA/WT		siRNA/empty vector		siRNA/OEX
			LOG2FC	Adj pVAL	LOG2FC	Adj pVAL	LOG2FC	Adj pVAL
Receptor-like kinase
594	TraesCS3D02G092600	leucine-rich repeat receptor-like serine/threonine-protein kinase RGI4	3.21625	1.5099e-11	2.83699	7.5283e-09	1.55052	1.1074e-05
595	TraesCS3A02G096500	cysteine-rich receptor-like protein kinase 2	2.56773	4.6668e-12	1.63339	1.4868e-05	1.74102	2.8166e-09
Calcium binding protein, kinase or phosphatase
596	TraesCS5B02G180300	purple acid phosphatase 23-like	3.95703	3.2179e-11	2.20499	0.00022823	4.63443	4.7798e-17
597	TraesCS3A02G256300	mitogen-activated protein kinase kinase kinase 17-like	2.95413	3.1608e-05	3.13326	1.4535e-05	3.22816	6.7266e-07
Transcription factor
598	TraesCS5D02G077400	zinc finger CCCH domain-containing protein 62	1.96008	6.8067e-05	2.5376	4.6236e-06	1.99874	9.082e-07
Stress related
599	TraesCS4D02G117100	peroxidase 4	5.46365	7.3711e-17	3.37673	4.1336e-07	3.61601	4.1014e-10
600	TraesCS2B02G226900	polygalacturonase inhibitor 1	4.62561	3.4768e-11	3.91565	8.7386e-08	4.98239	2.0786e-12
601	TraesCS7B02G408900	very-long-chain aldehyde decarbonylase GL1-3-like	3.80528	5.6812e-17	2.25165	6.8696e-07	3.06584	7.6511e-17
602	TraesCS6D02G302300	putative 12-oxophytodienoate reductase 11	3.20204	2.6764e-07	3.00815	3.085e-06	3.74704	2.4552e-10
603	TraesCS5D02G112500	TaPIP2-7	3.05875	1.35e-05	3.1984	8.3886e-06	2.83627	1.1665e-05
604	TraesCS7B02G068300	pathogenesis-related protein 1-like	3.01253	6.5019e-10	1.69981	0.0006258	3.12699	2.9351e-14
605	TraesCS3A02G227400	glycerol-3-phosphate acyltransferase 1-like	2.80228	6.6243e-10	5.17738	1.1583e-18	2.58966	2.7181e-12
606	TraesCS1B02G311300	thioredoxin H5-like	2.39972	0.00053006	3.41562	9.7395e-07	2.18369	0.00045531
607	TraesCS3D02G225300	glycerol-3-phosphate acyltransferase 1	2.31901	2.1591e-05	2.18403	0.00012113	2.6454	1.3885e-08
608	TraesCS2A02G427100	cold-responsive protein WCOR14	2.08884	9.2792e-08	3.52966	1.9673e-16	1.64101	3.6909e-07
609	TraesCS3B02G543600	germin-like protein 1-3	2.01776	5.6528e-06	2.13472	3.9501e-06	2.20155	2.057e-09
Transporter
610	TraesCS3B02G062700	Non-specific lipid-transfer protein	3.98218	1.383e-183	1.548	2.7156e-34	3.17133	1.085e-201
611	TraesCSU02G056900	non-specific lipid-transfer protein 4.3-like	3.83876	1.1018e-13	3.0013	1.2847e-08	4.42488	1.4459e-22
612	TraesCS6D02G128600	ABC transporter G family member 1	3.3387	1.5327e-14	2.36621	2.1259e-08	3.95777	2.4533e-24
613	TraesCSU02G237900	non-specific lipid-transfer protein 4.1-like	2.96886	3.2992e-29	1.71083	7.5732e-10	1.65579	8.0703e-14
Cell wall and membrane structure
614	TraesCS3A02G023100	beta-1,2-xylosyltransferase XYXT1-like	3.43425	1.3979e-10	2.02906	0.0001124	2.5343	2.6192e-09
615	TraesCS1A02G037800	phenylalanine ammonia-lyase-like	3.36196	3.5526e-07	2.6994	7.7897e-05	3.16239	1.9665e-07
616	TraesCS6B02G332700	glycine-rich cell wall structural protein-like	3.05278	4.793e-05	2.89331	0.00016434	3.46735	2.1527e-06
617	TraesCS3D02G304900	wax ester synthase/diacylglycerol acyltransferase 11	2.70192	9.471e-21	1.79726	1.2036e-09	2.7857	4.8881e-31
618	TraesCS3A02G338000	xylogen-like protein 11	2.43674	3.4274e-06	2.43901	6.7234e-06	2.97005	2.4169e-11
619	TraesCS7A02G298600	probable mixed-linked glucan synthase 6	1.74639	1.1805e-11	2.04735	4.1137e-14	1.94909	1.0961e-20
Mitochondria related
620	TraesCS2D02G076900	2-oxoglutarate dehydrogenase, mitochondrial-like	3.63129	1.0289e-16	1.81293	1.3839e-06	2.76571	1.0738e-18
Other
621	TraesCS6B02G139500	achilleol B synthase-like	4.94279	1.6598e-29	2.5439	4.1535e-13	3.40815	9.0898e-32
622	TraesCS4B02G364000	stem 28 kDa glycoprotein-like	1.93019	2.515e-05	2.81739	2.0091e-09	2.18974	6.5073e-09
623	TraesCS4B02G363800	stem 28 kDa glycoprotein-like	1.61282	1.3227e-25	2.29807	5.6684e-48	2.0538	1.2114e-60
Unknown protein
624	TraesCS6B02G433600	unknown protein	3.71248	1.9256e-09	2.85624	5.3888e-06	2.95241	1.9798e-08
625	TraesCS6A02G127700	unknown protein	3.31083	3.078e-06	3.19072	1.0268e-05	3.78314	4.8945e-08
626	TraesCS4D02G063800	unknown protein	2.74699	8.8018e-05	3.88294	2.4929e-08	4.48433	2.2245e-11

## Sheet: cluster 8 (DOWN siRNA DRGT)
#	gene ID	Description	Drought-stressed
			siRNA/WT		siRNA/empty vector		siRNA/OEX
			LOG2FC	Adj pVAL	LOG2FC	Adj pVAL	LOG2FC	Adj pVAL
Receptor-like kinase
627	TraesCS3A02G522700	wall-associated receptor kinase-like 8	-5.56038	1.01497e-24	-3.86683	6.10939e-11	-4.15152	2.13529e-15
628	TraesCSU02G193800	L-type lectin-domain containing receptor kinase IX.1-like	-2.95349	8.62383e-06	-3.43427	2.31299e-07	-3.4667	3.11962e-09
629	TraesCS1A02G340300	wall-associated receptor kinase 2-like	-2.47971	1.36439e-06	-2.08468	0.000229764	-2.68446	4.0543e-09
630	TraesCS7B02G048900	wall-associated receptor kinase-like 2	-2.42222	2.70368e-06	-2.65081	3.93136e-07	-3.37215	3.79214e-15
631	TraesCS6A02G408600	L-type lectin-domain containing receptor kinase SIT2-like	-2.30177	4.15495e-08	-1.7018	0.00021905	-3.44496	1.72692e-23
632	TraesCS6D02G001100	LRR receptor-like serine/threonine-protein kinase EFR	-2.15036	3.36763e-10	-1.93016	8.74798e-08	-1.52118	6.66905e-07
Calcium binding protein, kinase or phosphatase
633	TraesCS2B02G534400	purple acid phosphatase 22-like	-2.60525	2.54704e-16	-1.80237	6.48549e-07	-2.25023	6.60838e-15
Transcription factor
634	TraesCS5B02G311300	TaDREB53B (CBFIVd-B22)	-4.88262	1.70746e-24	-4.05768	3.64593e-15	-4.2955	7.80209e-20
635	TraesCS4B02G096500	myb-related protein 308-like	-3.90381	7.49951e-10	-2.86852	4.58843e-05	-2.78117	9.1671e-06
636	TraesCS1A02G263400	zinc finger CCCH domain-containing protein 44-like	-3.71095	2.21304e-08	-2.97727	3.18761e-05	-2.59528	7.3102e-05
637	TraesCS5A02G310000	TaDREB31A (dehydration-responsive element-binding protein 1H-like)	-3.33068	1.16931e-11	-3.8417	5.62061e-15	-3.95387	2.51693e-19
638	TraesCS5A02G310500	TaDREB35A (CBFIVd-A22)	-3.0702	1.9192e-29	-2.8156	6.61923e-23	-2.64489	2.12483e-26
639	TraesCS5D02G326600	MYB-like transcription factor ODO1	-3.06801	1.50137e-05	-2.50664	0.000960675	-2.64551	8.0791e-05
640	TraesCS2A02G192600	protein SHORT-ROOT 1	-2.74698	0.000129343	-2.82417	0.000112058	-3.12404	1.06544e-06
641	TraesCS5D02G317000	TaDREB31D (dehydration-responsive element-binding protein 1H-like)	-2.40299	1.36475e-08	-1.66898	0.00047143	-2.47765	1.6822e-11
642	TraesCS3D02G434900	transcription factor ICE1	-2.17419	5.89994e-05	-3.12066	1.8533e-09	-1.98255	4.21566e-05
643	TraesCS5B02G203600	HMG-Y-related protein A-like	-1.59837	3.28353e-05	-1.57673	6.75266e-05	-1.62943	2.91546e-07
Stress related
644	TraesCS5A02G364200	CASP-like protein 5A3	-4.23518	2.47684e-14	-2.24824	0.000691911	-3.48582	3.32498e-11
645	TraesCS3A02G141900	DNA repair protein RAD5B-like	-3.23122	8.78988e-07	-2.55579	0.000280446	-3.5574	1.29835e-09
646	TraesCS3A02G048400	hydroquinone glucosyltransferase-like	-2.92592	7.13352e-05	-4.01202	2.05984e-08	-2.45623	0.000482518
647	TraesCS3A02G307200	probable carboxylesterase 15	-2.591	7.57004e-06	-2.42631	6.13172e-05	-3.07585	7.37068e-10
648	TraesCS2B02G579000	polyamine oxidase 5-like	-2.53682	1.85577e-05	-2.12837	0.000918794	-2.93015	1.50895e-08
649	TraesCS4A02G269700	microsomal glutathione S-transferase 3-like	-2.28122	2.25737e-07	-2.20637	2.07941e-06	-1.62001	0.000120249
650	TraesCS5D02G004700	AAA-ATPase ASD, mitochondrial-like	-2.20508	2.21486e-21	-2.33342	4.02229e-23	-1.51312	2.31708e-14
651	TraesCS2B02G532400	anthocyanidin 5,3-O-glucosyltransferase-like	-2.1525	1.83225e-06	-1.69693	0.000436561	-1.88489	1.31249e-06
652	TraesCS5B02G366100	CASP-like protein 5A3	-1.91679	1.19511e-05	-2.36965	4.4543e-08	-1.78706	5.42471e-06
Biotic stress related
653	TraesCS3A02G138400	subtilisin-like protease SBT3.9	-3.34347	1.62606e-12	-1.89331	0.000706676	-3.47572	2.15388e-16
654	TraesCS2B02G067600	UDP-glucosyltransferase UGT13248-like	-3.13382	1.18916e-10	-3.14612	4.72529e-10	-2.08462	1.23367e-05
655	TraesCS5A02G073500	disease resistance protein PIK6-NP	-2.8927	1.99163e-08	-2.6494	8.61155e-07	-2.74006	1.76582e-09
656	TraesCS6B02G043500	disease resistance protein RGA5-like	-2.71222	9.66083e-06	-3.37466	2.32285e-08	-1.98448	0.000770961
657	TraesCS5A02G305100	UDP-glucosyltransferase UGT13248-like	-2.0121	5.12018e-05	-2.4037	1.22653e-06	-1.51035	0.00093691
658	TraesCS5B02G354300	receptor-like protein EIX1	-1.87802	1.41998e-08	-1.60016	8.68797e-06	-1.73431	2.13204e-09
Chloroplast related
659	TraesCS5D02G464700	chlorophyll a-b binding protein of LHCII type 1	-6.70985	1.54354e-30	-2.5846	0.000101594	-6.27678	1.41813e-32
660	TraesCS7A02G238400	chlorophyll a-b binding protein of LHCII type 1-like	-5.31609	1.27652e-18	-2.31268	0.000958699	-3.96381	1.9172e-12
661	TraesCS6A02G093700	chlorophyll a-b binding protein of LHCII type 1-like	-3.888	8.17373e-11	-3.51366	2.81942e-08	-3.77231	1.29898e-11
662	TraesCS2D02G557100	ndhA (NAD(P)H-quinone oxidoreductase subunit 1, chloroplastic)	-2.30417	0.000726166	-2.5857	0.00015994	-2.40073	7.58669e-05
Transporter
663	TraesCS3A02G382400	protein NRT1/ PTR FAMILY 5.10-like	-3.69271	7.65634e-11	-2.447	8.16928e-05	-3.01049	5.62464e-09
664	TraesCS3A02G484600	amino-acid permease BAT1 homolog	-3.60395	2.13293e-21	-1.87676	3.75689e-05	-1.89287	5.88989e-07
665	TraesCS7A02G430500	polyol transporter 5-like	-2.62848	1.61336e-05	-2.8029	6.50752e-06	-2.89428	7.37401e-08
Transcription or translation related protein
666	TraesCS2B02G599000	multiple RNA-binding domain-containing protein 1-like	-3.18406	4.46619e-07	-3.05835	3.51679e-06	-2.66645	8.77216e-06
667	TraesCS3B02G454600	pentatricopeptide repeat-containing protein At1g05600-like	-1.8987	2.21091e-07	-2.11238	1.42395e-08	-1.74839	3.62431e-08
668	TraesCS2D02G095900	pentatricopeptide repeat-containing protein At1g13040, mitochondrial	-1.56567	0.00067184	-1.9897	1.13241e-05	-1.87873	8.1454e-07
Post-translational protein modification
669	TraesCS5D02G413400	BTB/POZ domain-containing protein At5g66560	-3.44108	4.46619e-07	-2.94158	4.11698e-05	-3.32954	9.34507e-08
670	TraesCS7B02G327800	RING-H2 finger protein ATL43-like	-2.25959	1.41461e-12	-1.55758	1.79541e-05	-1.56451	1.25578e-07
671	TraesCS1A02G201500	E3 ubiquitin-protein ligase KEG-like	-1.94821	2.89741e-05	-1.73106	0.000473821	-1.72116	2.72893e-05
Cell wall and membrane structure
672	TraesCS3B02G007500	UPF0481 protein At3g47200-like	-3.68527	2.17225e-13	-4.12694	3.21503e-16	-4.85644	7.42382e-27
Other
673	TraesCS4A02G235300	protein tas-like	-4.39884	2.16243e-37	-1.85732	2.47233e-05	-2.20041	6.16701e-10
674	TraesCS5B02G077700	cytochrome P450 81Q32-like	-3.7678	1.72764e-08	-3.34997	1.73308e-06	-2.25138	0.000797577
675	TraesCS3D02G146000	GDSL esterase/lipase At5g45910	-3.18891	1.08158e-07	-2.71292	2.61511e-05	-2.56963	6.63698e-06
676	TraesCS5B02G060100	VAN3-binding protein-like	-3.11989	4.45959e-06	-2.76459	0.000121576	-2.72737	1.92021e-05
677	TraesCS4A02G342300	probable thiol methyltransferase 2	-3.03161	5.2078e-116	-2.49728	1.92385e-73	-2.31533	5.51839e-86
678	TraesCS7D02G343800	B-cell receptor-associated protein 31	-2.77392	6.3328e-07	-3.10747	3.15661e-08	-1.97719	0.000159152
679	TraesCS2B02G451000	auxin-responsive protein SAUR72-like	-2.73604	2.48839e-07	-2.56063	3.62467e-06	-2.97742	9.93869e-11
680	TraesCS6B02G153100	tyrosine-sulfated glycopeptide receptor 1-like	-2.35104	2.06406e-06	-3.1194	7.34568e-11	-1.63526	0.000790464
681	TraesCS6B02G347900	7-deoxyloganetin glucosyltransferase-like	-1.98387	3.15583e-06	-1.52944	0.000937088	-1.90911	1.60287e-07
682	TraesCS1A02G387600	MACPF domain-containing protein NSL1-like	-1.96167	1.14676e-09	-2.34012	4.58943e-13	-1.99747	5.50237e-13
683	TraesCS2D02G259500	putative F-box/FBD/LRR-repeat protein At4g03220	-1.89985	6.82138e-08	-1.79934	1.49971e-06	-1.73619	2.39205e-08
684	TraesCS4D02G202800	cytochrome P450 72A15-like	-1.64059	2.74397e-05	-2.03623	1.61105e-07	-1.57772	2.46026e-06
Unknown protein
685	TraesCS3D02G273300	unknown protein	-4.04939	9.2881e-10	-3.02045	2.38465e-05	-2.53989	0.000108109
686	TraesCS3D02G118800	unknown protein	-3.39819	4.2906e-07	-3.21069	4.65304e-06	-2.49758	0.000142234
687	TraesCS2B02G276700	unknown protein	-3.32662	1.6592e-07	-3.26223	7.61175e-07	-3.56245	5.90235e-10
688	TraesCS3A02G428700	unknown protein	-3.05125	5.93977e-12	-2.00085	0.000102021	-1.81355	4.51237e-05
689	TraesCS3A02G445300	unknown protein	-2.8076	3.76874e-19	-2.27877	3.47983e-11	-2.48099	6.18201e-18
690	TraesCS2D02G514700	unknown protein	-2.69515	3.4391e-19	-1.779	2.54906e-07	-2.56669	1.2552e-21
691	TraesCS2D02G533600	unknown protein	-2.59854	4.33655e-16	-1.59756	8.55969e-06	-1.97818	2.49438e-12
692	TraesCS3B02G506100	unknown protein	-2.49548	2.53871e-13	-1.68839	9.34273e-06	-1.68483	6.15531e-08
693	TraesCS5A02G129300	unknown protein	-2.39082	3.34726e-09	-1.85075	2.88983e-05	-2.10152	4.48884e-09
694	TraesCS2A02G319100	unknown protein	-2.24213	0.000518747	-2.39484	0.000267638	-2.88832	1.50319e-07
347	TraesCS1D02G391500	unknown protein	-2.11939	0.000634772	-3.42947	3.07226e-09	-2.99926	6.23517e-09
695	TraesCS3A02G007000	unknown protein	-1.64108	8.79325e-11	-2.18527	2.77408e-18	-1.97089	1.77473e-21
