# Supplementary material for: Modulation of the wheat transcriptome by TaZFP13D under well-watered and drought conditions
Source: Plant Mol Biol. 2024 Feb 9;114(1):16. doi: 10.1007/s11103-023-01403-y (PMC10853348; doi:10.1007/s11103-023-01403-y)
Supplement: Supplementary file 4 — Supplementary material 4 (XLSX 182.4 kb) [file 11103_2023_1403_MOESM4_ESM.xlsx]

## Sheet: ESM_4
Article title	Modulation of the wheat transcriptome by TaZFP13D under well-watered and drought conditions
Journal name	Plant Molecular Biology
Authors	William Bouard, François Ouellet, Mario Houde
Corresponding author	houde.mario@uqam.ca
Online Resource 4 Selected DEGs in TaZFP1B OEX and siRNA plants
Differentially expressed genes (DEGs) identified in well-watered and drought-treated TaZFP1B OEX and siRNA plants using the DESeq2 software. Only DEGs with a Log 2-fold change ≥2.3 or ≤-2.3 for OEX and ≥4 or ≤-4 for siRNA with adjusted p-value (FDR) <0.0001, compared to all other types of plants cultivated in the same growth conditions were retained. WW: well-watered; DH drought-stressed.

## Sheet: UP1BOEX WW
gene ID	Well-watered
	OEX/WT		OEX/empty vector		OEX/siRNA
	LOG2FC	Adj pVAL	LOG2FC	Adj pVAL	LOG2FC	Adj pVAL
TraesCS2D02G583000	11.0981	1.8246e-32	11.3121	3.57009e-34	10.8968	6.19371e-32
TraesCS7A02G012900	10.9807	5.98063e-32	11.1946	1.19726e-33	10.7794	2.00347e-31
TraesCS6B02G161400	10.6992	1.04211e-29	10.9123	2.45154e-31	10.4987	3.14424e-29
TraesCS2B02G172500	10.1319	9.34757e-26	10.343	3.09561e-27	9.93322	2.41336e-25
TraesCS7A02G021700	10.0784	7.52987e-26	10.2892	2.3619e-27	9.87988	1.97733e-25
TraesCS1B02G448700	9.38756	1.75783e-27	4.83526	2.83571e-36	9.15654	5.24618e-26
TraesCS3A02G201000	9.31666	8.55113e-20	9.5211	5.05241e-21	9.12431	1.56587e-19
TraesCS2D02G579900	9.26246	3.01693e-20	9.4692	1.64308e-21	9.06794	5.93562e-20
TraesCS6B02G261000	9.08871	8.85141e-21	7.37224	5.46431e-21	8.14832	3.87937e-18
TraesCS7A02G021800	8.68561	1.12197e-18	8.22076	7.20736e-19	5.15952	3.77654e-13
TraesCS2B02G490700	8.68262	9.50285e-23	8.3954	1.8199e-25	5.36361	5.33012e-23
TraesCS1B02G138900	8.53079	2.34415e-24	5.83571	4.09943e-36	3.00901	4.69605e-17
TraesCSU02G169600	8.08724	2.68521e-15	5.0995	1.74831e-10	7.90012	4.8652e-15
TraesCS6A02G321300	7.25392	3.31034e-19	5.66557	8.43083e-26	6.99559	7.50348e-18
TraesCS5D02G438900	7.24773	1.26154e-13	5.6319	2.26798e-12	7.05077	3.44002e-13
TraesCS5B02G061200	7.24319	1.34517e-16	6.69819	1.676e-18	3.44019	9.67311e-10
TraesCS2B02G241300	6.66626	2.18076e-12	2.48134	2.98613e-05	6.45338	7.42969e-12
TraesCS6B02G099000	6.6363	2.4533e-19	7.27764	8.89251e-22	6.69467	1.01956e-17
TraesCS2B02G317900	6.51226	2.78284e-12	2.66218	3.43261e-06	6.29154	1.08622e-11
TraesCS6B02G364700	6.43131	3.66768e-16	3.97658	1.13256e-15	4.44395	6.26978e-14
TraesCS5A02G502500	6.35096	8.64702e-12	4.28406	1.52736e-10	2.78073	7.58192e-06
TraesCS2B02G184100	6.27463	7.79706e-12	2.39514	3.92388e-05	4.21793	7.84612e-09
TraesCS3D02G305300	5.96771	5.40301e-12	6.23693	8.99867e-14	5.72075	3.40398e-11
TraesCS5B02G080800	5.94716	2.62181e-21	5.76882	4.01666e-24	8.23008	7.03996e-20
TraesCS1A02G440300	5.9054	3.00267e-09	5.50445	2.37584e-09	6.88923	2.17617e-11
TraesCS5B02G226900	5.90433	1.87401e-21	3.17779	3.63247e-14	2.8445	5.14676e-11
TraesCS5D02G033100	5.86187	2.5231e-08	5.14178	1.11866e-07	5.66762	4.25017e-08
TraesCS6A02G009000	5.65327	5.97225e-11	6.89757	9.43513e-14	6.44739	9.78201e-12
TraesCS3B02G549200	5.64763	2.42711e-11	5.92304	3.88937e-13	4.50279	6.51285e-10
TraesCS4B02G367400	5.53376	2.11334e-08	5.76403	1.6053e-09	3.26497	4.19048e-05
TraesCS3B02G248400	5.49997	5.00091e-13	3.06777	1.817e-14	5.21933	6.93281e-12
TraesCS6A02G146500	5.3093	8.51526e-34	3.70521	8.4141e-33	4.87285	6.31845e-30
TraesCS4B02G261000	5.29661	1.38425e-08	5.54983	7.07139e-10	5.06551	4.18741e-08
TraesCS5A02G321800	5.22291	1.40812e-21	6.61451	3.37734e-24	3.58071	1.05452e-15
TraesCS7A02G501400	5.16344	2.29331e-08	4.53355	1.12838e-08	3.94674	1.31336e-06
TraesCS3D02G004400	5.11047	6.06128e-07	4.37581	2.06407e-06	3.83182	4.49482e-05
TraesCS7B02G327000	5.09961	1.95426e-42	4.40819	3.61775e-47	2.53587	5.67246e-21
TraesCS2B02G538500	5.09585	3.49956e-05	5.21367	1.57894e-05	4.98793	2.7884e-05
TraesCS2D02G585100	5.09397	1.29156e-11	4.90246	1.34521e-12	5.02059	5.77287e-11
TraesCS1B02G416000	5.02054	2.11959e-09	7.01454	2.48308e-13	6.59663	1.28556e-11
TraesCS6B02G090800	5.01011	2.39004e-08	5.27424	1.01203e-09	4.76868	8.48631e-08
TraesCS7D02G120900	4.99426	4.51015e-08	4.43793	1.33163e-08	4.75466	1.44049e-07
TraesCS6B02G285300	4.88025	7.92593e-05	4.96039	4.5515e-05	4.80354	5.52104e-05
TraesCS4B02G264500	4.85892	1.30098e-06	3.69184	2.11042e-05	4.63839	2.60926e-06
TraesCS7A02G178300	4.85658	5.1727e-06	5.06451	9.09157e-07	4.66577	6.94852e-06
TraesCS1A02G228500	4.79157	1.23512e-05	4.99554	2.52766e-06	4.60776	1.63432e-05
TraesCS5B02G000800	4.77375	3.52227e-06	5.00221	4.74921e-07	4.56658	6.00571e-06
TraesCS7A02G244600	4.76672	7.89789e-05	4.92719	2.94167e-05	4.59602	8.20519e-05
TraesCS3A02G214100	4.76607	1.48764e-07	2.42389	7.07287e-05	4.52092	4.73207e-07
TraesCS1B02G334200	4.76372	1.85331e-17	4.29786	3.6254e-20	5.00971	1.4362e-15
TraesCS7D02G230200	4.65785	3.67209e-06	3.62517	2.67586e-05	4.44262	6.85738e-06
TraesCS2A02G476500	4.62086	1.31466e-06	4.87429	1.12176e-07	4.38958	3.12814e-06
TraesCS7B02G048200	4.60634	2.63588e-06	3.9452	4.58392e-06	4.38236	5.51861e-06
TraesCS2B02G191100	4.57839	1.6995e-09	2.60656	1.64876e-05	2.82217	1.16102e-05
TraesCS4D02G256400	4.54504	1.25601e-09	2.34047	1.22023e-06	2.42563	8.10196e-06
TraesCS5D02G285500	4.48496	9.67209e-08	5.81228	1.29421e-10	3.72508	2.47057e-06
TraesCS5D02G532400	4.388	1.47678e-21	3.69854	5.0102e-17	2.64657	2.98986e-09
TraesCS5A02G308800	4.34153	2.43201e-06	5.60064	6.92131e-09	5.16264	1.57292e-07
TraesCS7B02G256000	4.31879	7.39555e-06	3.26304	6.46209e-05	4.07974	1.67408e-05
TraesCS7A02G172900	4.29154	3.80632e-38	3.64294	3.69096e-38	7.79368	1.60677e-24
TraesCS5A02G328700	4.18867	2.59819e-14	6.68018	6.22251e-22	8.0204	1.22836e-18
TraesCS6A02G094100	4.18249	3.98912e-122	8.73769	1.00494e-84	2.89037	5.92595e-71
TraesCS7D02G164500	4.07189	2.63907e-05	4.32686	3.25322e-06	3.83943	5.55116e-05
TraesCS2A02G477000	4.03242	1.43007e-10	5.52397	4.42823e-13	2.52761	3.1052e-07
TraesCS5D02G526400	4.01584	1.0004e-18	2.92459	7.56762e-16	3.51102	1.28461e-15
TraesCS2B02G421000	3.96174	3.45732e-13	4.09476	8.16633e-15	4.12913	1.08153e-13
TraesCS6B02G205900	3.95644	2.43366e-05	4.22413	2.58083e-06	3.71103	5.79002e-05
TraesCS2A02G476800	3.89082	4.10884e-12	4.24289	7.37268e-15	5.18037	2.36933e-11
TraesCS3B02G205800	3.87708	3.77966e-12	7.15179	6.87389e-17	6.65547	4.58502e-14
TraesCS4B02G161800	3.79368	1.53139e-09	3.37186	1.17534e-08	3.00146	6.48616e-07
TraesCS4A02G469500	3.76976	1.33825e-07	4.56345	6.94819e-10	5.72456	1.02937e-09
TraesCS3A02G297200	3.76842	5.0178e-51	7.74127	1.90588e-36	7.80623	2.20012e-26
TraesCS7D02G089300	3.70186	6.50874e-37	9.22095	1.3212e-37	7.47749	1.48809e-37
TraesCS2B02G415900	3.67724	3.35175e-08	3.97932	7.64635e-10	5.59709	1.34888e-12
TraesCS5D02G429000	3.65745	7.58534e-08	2.81514	1.47815e-06	5.77358	2.65143e-10
TraesCS2B02G236100	3.65027	2.0987e-13	3.11308	1.17501e-12	5.01237	2.62927e-14
TraesCS5B02G528800	3.59055	1.21192e-08	2.68451	7.13895e-07	3.54149	3.90342e-08
TraesCS5A02G510400	3.57627	9.41181e-14	7.54863	3.62083e-22	8.09332	5.90691e-19
TraesCS2B02G297700	3.54292	1.66655e-10	3.09136	5.4909e-09	7.42305	8.47102e-18
TraesCS7B02G084300	3.45329	1.09184e-12	4.02089	8.50755e-17	3.65853	4.50828e-13
TraesCS4D02G264500	3.3836	5.75008e-11	5.60375	9.48365e-16	5.76389	1.40219e-12
TraesCS5B02G277800	3.36027	2.24413e-06	5.87708	5.11882e-11	4.44219	8.35893e-08
TraesCS4A02G431400	3.27541	4.4476e-18	3.99414	6.67345e-23	4.83638	4.9553e-15
TraesCS2D02G144100	3.24238	1.44063e-07	2.44451	3.52849e-06	5.53182	4.4383e-10
TraesCS5B02G095800	3.21487	1.24768e-06	3.28699	4.02095e-07	5.31969	4.72329e-09
TraesCS1A02G384000	3.2013	1.31888e-20	4.61342	1.12364e-31	2.64702	2.30797e-15
TraesCS5A02G086200	3.15549	1.49386e-06	4.59666	2.00378e-10	3.36776	8.1448e-07
TraesCS5B02G535100	3.08017	3.03171e-46	3.48165	1.7428e-59	4.14415	7.65945e-52
TraesCS1B02G354900	3.03512	9.9621e-05	6.96673	3.84934e-13	6.52674	2.48877e-11
TraesCS6B02G428300	3.00427	5.50108e-19	3.36668	3.00307e-24	3.03383	1.9619e-18
TraesCS2A02G216600	3.0019	3.88928e-05	3.33608	1.895e-06	4.1655	2.48107e-06
TraesCS5D02G276300	2.99971	2.36012e-11	6.31393	3.19575e-22	5.91906	1.93665e-17
TraesCS6A02G263900	2.96974	3.69846e-05	6.73182	2.52829e-13	3.65971	7.72964e-07
TraesCS2D02G267000	2.94119	1.20506e-05	3.56365	9.90998e-08	5.26122	8.03957e-09
TraesCS6A02G047200	2.93247	1.71025e-23	4.15569	3.79891e-39	4.70146	2.20035e-32
TraesCS7B02G193400	2.91487	6.85554e-12	2.55242	3.90872e-10	3.18907	1.73274e-13
TraesCS1B02G135400	2.8782	2.05305e-15	3.57268	2.63678e-22	4.017	1.11384e-19
TraesCS7A02G426700	2.86163	4.40829e-48	5.36481	4.6998e-81	2.31816	1.5489e-33
TraesCS5D02G550100	2.80561	1.47834e-12	5.01264	1.34056e-24	7.48394	5.25239e-18
TraesCS3A02G471900	2.80455	1.7799e-06	2.52966	1.38549e-06	5.07936	3.95147e-09
TraesCS3A02G225100	2.74562	3.82591e-05	2.62909	1.00944e-05	2.85014	5.05085e-05
TraesCS2D02G159800	2.73959	1.64682e-10	5.57285	9.42782e-18	2.64549	1.74193e-09
TraesCS5D02G159100	2.70572	6.98544e-10	2.65597	4.84146e-12	3.47861	1.25203e-09
TraesCS6A02G266300	2.69888	3.71157e-05	2.45749	2.90978e-06	3.51984	3.06076e-07
TraesCS3D02G076300	2.68782	5.53737e-09	2.64276	5.63428e-10	4.14316	1.80048e-11
TraesCS3A02G408200	2.68267	4.79587e-10	4.30708	8.31758e-20	3.71509	4.05647e-14
TraesCS2B02G437300	2.56794	4.72082e-09	2.82832	1.05107e-11	5.09937	8.42207e-13
TraesCS7A02G426900	2.5654	3.2185e-09	7.93946	2.32046e-23	2.89734	4.0909e-11
TraesCS1A02G312400	2.53079	3.19817e-24	3.08263	3.77431e-34	2.8703	6.31131e-24
TraesCS1D02G265200	2.51077	3.05113e-26	2.61852	1.96579e-31	2.52716	2.87527e-24
TraesCS3B02G041800	2.45463	2.59864e-09	4.41792	1.93504e-15	5.5033	8.82473e-12
TraesCS2B02G047200	2.4469	1.02407e-17	4.22763	1.77735e-39	4.90915	2.21669e-32
TraesCS4D02G117100	2.43768	7.82943e-08	4.86151	6.35806e-16	6.10003	6.01324e-13
TraesCS7D02G022700	2.43374	2.52239e-05	7.5936	1.34219e-16	7.15069	2.67036e-14
TraesCS1D02G312600	2.43187	2.0217e-19	4.16122	1.07547e-38	4.9088	9.76292e-29
TraesCS5D02G526200	2.42651	1.12695e-06	2.44715	1.3548e-07	5.30266	1.22694e-10
TraesCS6A02G386700	2.41358	3.2808e-05	2.70392	1.20251e-06	3.52255	2.0909e-07
TraesCS1D02G321300	2.40779	5.72877e-15	3.38451	2.85844e-25	6.82737	1.08424e-18
TraesCS3B02G037000	2.37513	4.84648e-05	4.35111	6.00464e-12	5.74087	7.29906e-12
TraesCS2B02G324500	2.36853	1.36043e-10	2.34914	1.16601e-11	2.77284	4.50231e-12
TraesCS2B02G405400	2.30161	2.43637e-28	7.00778	4.09687e-60	3.00107	4.17724e-40

## Sheet: DOWN1BOEX WW
gene ID	Well-watered
	OEX/WT		OEX/empty vector		OEX/siRNA
	LOG2FC	Adj pVAL	LOG2FC	Adj pVAL	LOG2FC	Adj pVAL
TraesCS2B02G620800	-5.8498	2.59925e-14	-6.3621	2.47834e-17	-4.79901	5.61171e-10
TraesCS3D02G511100	-5.11478	1.70922e-09	-5.35472	9.9178e-11	-3.96958	4.58887e-06
TraesCS5A02G090600	-5.04102	8.27531e-09	-5.79428	6.39442e-12	-3.65026	5.45837e-05
TraesCS2B02G187600	-4.97765	2.38688e-09	-3.82786	6.30869e-06	-4.74832	7.72748e-09
TraesCS3A02G108200	-4.9088	2.16543e-09	-5.47554	5.21215e-12	-5.47672	4.99326e-12
TraesCS1A02G102500	-4.83643	4.81048e-18	-5.11822	9.24601e-21	-2.66724	1.33597e-05
TraesCS5B02G524100	-4.74648	1.6559e-07	-4.5699	2.90819e-07	-4.23831	2.5333e-06
TraesCS2B02G358500	-4.72364	4.28624e-07	-4.70063	2.65925e-07	-4.7046	2.53555e-07
TraesCS3D02G300700	-4.67126	1.475e-10	-5.48907	5.62794e-15	-3.85576	1.68717e-07
TraesCS5D02G256400	-4.46186	1.37003e-09	-6.14121	1.66711e-18	-5.49369	6.73611e-15
TraesCS6D02G015600	-4.08992	7.59119e-06	-6.68468	1.62038e-15	-5.93367	2.29411e-12
TraesCS3A02G077600	-4.06569	5.72884e-06	-4.12332	2.13645e-06	-3.9381	7.5937e-06
TraesCS1B02G008800	-3.96422	2.66819e-11	-5.37532	1.83725e-21	-6.64707	8.32081e-33
TraesCS4D02G183600	-3.94889	1.82657e-06	-4.93091	2.71183e-10	-5.22726	1.59979e-11
TraesCS1B02G043600	-3.92987	3.94572e-20	-2.95279	9.92698e-12	-3.11103	8.26426e-13
TraesCS4B02G005000	-3.89554	4.90134e-10	-4.99641	5.06851e-17	-2.60788	8.44134e-05
TraesCS6B02G012100	-3.86499	1.81716e-05	-4.15717	1.55844e-06	-3.9997	4.49527e-06
TraesCS6D02G190700	-3.8542	6.75587e-08	-4.00931	7.20794e-09	-3.11906	1.73579e-05
TraesCS4B02G303500	-3.76336	1.23442e-07	-3.12886	1.23613e-05	-3.63688	2.52902e-07
TraesCS2A02G328000	-3.73736	2.57533e-05	-4.15174	9.66156e-07	-4.13401	1.19234e-06
TraesCS3A02G280200	-3.69114	8.26464e-13	-2.84314	5.84181e-08	-3.34895	1.00657e-10
TraesCS2D02G451900	-3.68426	1.73141e-07	-3.39607	1.02283e-06	-3.23871	3.86272e-06
TraesCS6A02G045000	-3.67147	1.68471e-07	-3.85496	1.39577e-08	-3.18331	6.34082e-06
TraesCS1A02G408300	-3.642	1.15987e-06	-4.66892	3.58491e-11	-3.07865	4.69218e-05
TraesCS6B02G030900	-3.6265	4.22167e-09	-3.71099	6.29443e-10	-3.68981	1.11942e-09
TraesCS3D02G059900	-3.61377	6.28917e-10	-4.3657	4.57999e-15	-3.01721	4.12261e-07
TraesCS1A02G324000	-3.60688	6.44727e-12	-3.58869	2.93529e-12	-5.36493	2.58706e-27
TraesCSU02G205800	-3.53614	2.86208e-05	-3.78454	3.1861e-06	-4.67873	3.13079e-09
TraesCS5A02G212700	-3.52104	9.71735e-08	-3.72077	6.16045e-09	-5.07348	2.82842e-16
TraesCS5B02G248500	-3.51798	9.24266e-06	-3.19337	4.59993e-05	-3.4125	1.1811e-05
TraesCS3B02G352400	-3.49558	8.76072e-06	-3.82366	3.90324e-07	-4.89375	2.13483e-11
TraesCS3A02G522700	-3.48789	1.02732e-05	-3.57584	3.21795e-06	-3.52574	4.46215e-06
TraesCSU02G184100	-3.44318	5.41912e-45	-3.26894	2.28028e-41	-3.10641	3.59921e-36
TraesCS1B02G348600	-3.42228	2.4182e-13	-3.98799	7.23303e-19	-4.01043	8.13866e-19
TraesCS7A02G018500	-3.42089	8.50891e-08	-3.47774	2.21023e-08	-3.89406	2.40831e-10
TraesCS3A02G050211	-3.38907	6.66742e-06	-4.6389	3.17407e-11	-4.67348	2.38936e-11
TraesCS3D02G010300	-3.36186	2.73151e-16	-2.66904	1.17889e-10	-4.23061	1.65829e-26
TraesCS5A02G378100	-3.34372	1.03544e-09	-3.89772	9.46656e-14	-2.31474	6.85149e-05
TraesCS5A02G009800	-3.31724	5.58111e-06	-3.40144	1.48497e-06	-3.6999	1.32314e-07
TraesCS3A02G233600	-3.30268	1.01696e-25	-2.65034	7.02002e-17	-5.02405	3.59138e-62
TraesCS4D02G007900	-3.28491	1.3749e-17	-3.87768	1.29112e-25	-3.93631	5.94032e-26
TraesCS6D02G393100	-3.26614	1.01203e-06	-2.90042	1.10961e-05	-3.67588	1.65589e-08
TraesCS1B02G298500	-3.25872	9.17057e-07	-4.01992	1.27539e-10	-3.77362	2.49493e-09
TraesCS3A02G279800	-3.24385	2.58253e-25	-3.39507	1.08857e-28	-5.22351	5.07845e-69
TraesCS3D02G268300	-3.2116	6.16542e-10	-3.08198	1.52931e-09	-2.76601	1.11337e-07
TraesCS5D02G542300	-3.15928	8.04662e-11	-3.72904	9.48697e-16	-2.46831	9.64218e-07
TraesCS1B02G003300	-3.15035	7.50713e-08	-5.6904	6.73608e-26	-5.72385	3.12022e-26
TraesCSU02G037600	-3.13883	6.1361e-39	-3.72348	2.82862e-57	-4.1185	2.08535e-69
TraesCS3B02G127800	-3.13831	3.93373e-05	-3.67582	3.38648e-07	-3.62722	5.99528e-07
TraesCS6D02G005500	-3.13378	4.41977e-06	-3.88338	1.45257e-09	-3.58859	3.9215e-08
TraesCS7A02G047400	-3.12515	4.83508e-06	-3.48151	9.84798e-08	-3.61196	3.21492e-08
TraesCS7D02G056800	-3.11184	7.98152e-16	-2.75101	7.99307e-13	-2.8192	4.99333e-13
TraesCS1B02G480400	-3.10637	1.10486e-12	-4.47789	2.19434e-28	-4.77376	4.7822e-32
TraesCS2B02G627200	-3.09346	7.11306e-05	-3.81405	1.93311e-07	-4.21287	5.91021e-09
TraesCS7B02G433500	-3.07704	6.89157e-09	-3.89652	6.91696e-15	-3.14523	1.7094e-09
TraesCS6B02G424500	-3.04495	1.96338e-11	-3.34986	2.70366e-14	-4.17528	5.31528e-22
TraesCS1A02G010400	-3.02852	3.38485e-07	-2.83938	1.13452e-06	-2.81256	1.79226e-06
TraesCS4B02G074800	-3.02079	5.58256e-07	-2.94354	5.70035e-07	-2.55145	3.05465e-05
TraesCS5A02G400900	-2.99872	1.05418e-19	-2.92535	2.04167e-19	-2.93585	5.9923e-19
TraesCS2B02G475100	-2.99849	1.45549e-06	-4.06041	1.90203e-12	-2.97433	1.22866e-06
TraesCS3B02G014800	-2.98427	8.68827e-05	-5.00493	2.57724e-13	-3.01511	4.8286e-05
TraesCS1B02G007300	-2.97839	2.65252e-14	-2.50219	1.60338e-10	-2.57257	9.07071e-11
TraesCS2B02G488400	-2.96977	7.45731e-05	-4.24922	1.03181e-09	-4.28003	7.20456e-10
TraesCS7A02G016500	-2.96533	8.09741e-14	-2.96319	2.08596e-14	-3.01438	1.65206e-14
TraesCS5A02G539800	-2.96013	5.88977e-05	-3.11434	1.05636e-05	-4.17882	7.81238e-10
TraesCS5A02G153200	-2.95662	4.10436e-08	-2.7096	3.35452e-07	-4.48059	4.03907e-19
TraesCS5A02G375900	-2.9555	4.77121e-10	-3.22539	1.55047e-12	-3.0332	8.78246e-11
TraesCS2D02G347800	-2.93699	1.50433e-49	-2.59158	3.36011e-39	-2.78974	5.19991e-44
TraesCS1B02G376800	-2.92038	1.10363e-13	-2.38499	1.59491e-09	-2.3985	2.74868e-09
TraesCS7D02G519100	-2.91684	4.42511e-07	-3.00776	7.25995e-08	-3.58673	6.60893e-11
TraesCS1B02G008500	-2.89698	4.87699e-48	-3.09886	8.91979e-57	-2.63224	6.17574e-39
TraesCS3D02G530700	-2.88173	2.55063e-07	-3.00859	2.47537e-08	-2.43874	1.6914e-05
TraesCS2D02G128600	-2.85374	1.55536e-12	-3.61321	2.84393e-21	-2.30703	3.48153e-08
TraesCS2A02G301600	-2.84479	2.68549e-06	-2.83817	1.35004e-06	-2.83588	1.91191e-06
TraesCS5B02G093200	-2.81877	7.48387e-58	-2.4085	9.63393e-43	-2.87907	6.66793e-60
TraesCS6D02G002500	-2.80938	2.94191e-14	-3.33703	4.02503e-21	-3.10517	9.56877e-18
TraesCS7A02G105600	-2.8053	2.93489e-05	-2.93215	5.72361e-06	-2.65912	5.98149e-05
TraesCS2B02G171400	-2.79542	7.57215e-06	-3.2707	2.79978e-08	-2.78607	5.60235e-06
TraesCS7A02G153200	-2.7953	3.20324e-07	-2.43537	7.25378e-06	-3.07167	6.37663e-09
TraesCS4B02G024200	-2.78999	4.39782e-08	-2.89629	4.19436e-09	-3.49823	5.65664e-13
TraesCS3A02G279100	-2.75305	1.76169e-05	-3.79767	1.09971e-10	-5.93166	7.30097e-26
TraesCS5A02G387800	-2.74762	7.97142e-14	-2.86433	1.0423e-15	-2.88983	1.62465e-15
TraesCS1B02G393600	-2.7256	9.8839e-05	-5.03646	8.71807e-16	-5.77326	1.12161e-20
TraesCS5D02G024100	-2.69488	5.9201e-34	-2.67443	1.5916e-34	-4.03327	8.88948e-80
TraesCS5B02G568000	-2.68214	7.06854e-18	-2.97795	1.35812e-23	-3.65171	4.43978e-35
TraesCS4A02G248100	-2.67099	9.81872e-13	-2.77881	1.91054e-14	-2.36834	4.76287e-10
TraesCS5A02G448600	-2.6617	3.61046e-15	-2.78935	1.92974e-17	-2.40414	2.51773e-12
TraesCS2B02G259000	-2.66167	1.02315e-14	-2.50196	1.61682e-13	-3.09394	3.14567e-20
TraesCS1B02G003200	-2.6436	1.68379e-37	-4.68012	5.91505e-128	-4.44788	1.36189e-113
TraesCS7D02G099300	-2.63842	8.6877e-07	-3.92791	2.36037e-15	-3.13036	1.03292e-09
TraesCS4A02G036000	-2.61706	1.10417e-08	-2.53014	1.47735e-08	-3.3065	3.24371e-14
TraesCS3D02G530600	-2.61207	3.05891e-16	-2.66651	1.02743e-17	-2.46138	2.2071e-14
TraesCS4B02G258300	-2.60431	4.19798e-07	-3.27476	1.10372e-11	-2.80903	2.20596e-08
TraesCS1D02G001500	-2.59825	3.15487e-05	-6.18108	3.71695e-30	-6.22021	1.57371e-30
TraesCS1A02G005200	-2.5008	1.67691e-17	-2.41814	5.72212e-17	-2.30603	5.58208e-15
TraesCS5B02G569800	-2.49556	1.00601e-71	-2.775	1.66891e-92	-3.18818	3.42096e-120
TraesCS5D02G336800	-2.48347	4.72809e-05	-3.14072	4.40834e-08	-3.19619	2.61421e-08
TraesCS5D02G555700	-2.45334	4.13846e-07	-3.68519	8.93149e-17	-3.68876	1.60154e-16
TraesCS7D02G075100	-2.45269	3.95991e-07	-2.328	8.68035e-07	-2.67307	1.22133e-08
TraesCS3B02G603100	-2.44506	3.70081e-25	-2.71214	1.58146e-32	-2.59284	2.6633e-28
TraesCS5A02G004200	-2.426	3.17737e-05	-3.69907	2.83998e-12	-3.04429	2.99924e-08
TraesCS1B02G162100	-2.41133	1.22436e-09	-2.83643	8.74868e-14	-2.92296	2.02883e-14
TraesCS1B02G361500	-2.38973	6.08255e-08	-4.10113	1.19625e-24	-3.64472	4.4098e-19
TraesCS1D02G314600	-2.38676	1.67551e-12	-3.05481	7.00612e-22	-2.74558	7.44175e-17
TraesCS3A02G150500	-2.37982	5.22452e-41	-2.74541	9.84403e-58	-4.32936	9.71251e-148
TraesCS7A02G045800	-2.37939	7.43596e-103	-2.90384	1.59453e-161	-2.55352	1.20292e-117
TraesCS5D02G549400	-2.34026	2.47052e-09	-2.67193	8.10261e-13	-2.63789	4.5717e-12
TraesCS2A02G406900	-2.312	6.18936e-06	-4.35723	6.45426e-22	-3.44873	2.02204e-13

## Sheet: UPsiRNA1B WW
gene ID	Well-watered
	siRNA/WT		siRNA/empty vector		siRNA/OEX
	LOG2FC	Adj pVAL	LOG2FC	Adj pVAL	LOG2FC	Adj pVAL
TraesCS5B02G218500	10.2082	8.27108e-46	6.6708	5.17588e-75	8.01554	2.49745e-60
TraesCS1B02G326800	9.3353	4.57514e-33	6.03538	1.59601e-48	6.35851	4.38994e-41
TraesCS1B02G326900	8.87048	6.06469e-31	7.03556	2.15292e-52	7.59056	3.73033e-34
TraesCS2D02G034500	8.81987	6.94253e-27	5.2732	2.91823e-34	6.7623	3.70869e-29
TraesCS1A02G314800	8.75207	3.94859e-22	6.90832	3.39822e-23	8.60545	5.24482e-21
TraesCS2B02G038600	8.6377	3.29351e-27	4.42744	8.74884e-37	5.57539	1.04249e-33
TraesCS1D02G315000	8.49678	2.32618e-21	6.11888	7.10683e-26	8.35508	2.84519e-20
TraesCS2A02G025500	8.47502	1.05069e-22	4.49478	2.49489e-20	8.32056	1.93105e-21
TraesCS5D02G226900	8.32477	4.05063e-48	7.57813	7.10365e-72	9.46095	8.22546e-35
TraesCS1A02G442300	7.98588	1.17655e-58	4.80922	9.29104e-121	6.47438	4.22829e-76
TraesCS6A02G116600	7.84278	1.28632e-24	4.82847	8.26129e-39	4.05683	5.58151e-29
TraesCS6A02G326200	7.79153	1.5363e-21	4.36164	5.17187e-27	7.62747	3.45215e-20
TraesCS2A02G025700	7.565	2.96184e-118	5.93332	1.2634e-163	6.29838	9.61426e-130
TraesCS4D02G225400	7.43488	1.22779e-18	6.83177	3.2996e-21	6.33456	1.68253e-17
TraesCS5B02G218200	7.29291	6.32159e-75	6.69894	1.28007e-84	6.44902	8.93929e-71
TraesCS2D02G027800	7.2132	3.94813e-15	5.0153	2.63238e-14	5.30914	2.07025e-12
TraesCS5D02G227700	6.93085	6.586e-16	7.19064	1.69844e-17	6.77453	6.86016e-15
TraesCS6D02G004300	6.86359	7.1309e-16	4.03157	3.70286e-16	5.76671	2.14142e-14
TraesCS2D02G027900	6.75158	1.79185e-142	4.03818	6.40969e-179	4.6139	7.17906e-157
TraesCS2D02G027700	6.72179	1.62057e-148	4.68372	1.98911e-228	4.04339	2.16735e-170
TraesCS7A02G428800	6.61704	4.32885e-193	4.98782	5.28998e-260	4.90103	3.74724e-207
TraesCS2D02G377400	6.49613	5.21976e-76	4.36021	7.41852e-90	5.53026	4.27924e-77
TraesCS7A02G155400	6.45107	8.76849e-13	5.15142	1.02145e-12	6.30408	5.43776e-12
TraesCS3D02G325300	6.19841	4.70955e-49	4.15033	6.72303e-51	5.04089	2.10792e-47
TraesCS1B02G349900	6.1624	7.68142e-11	6.39361	9.07218e-12	6.02437	3.34454e-10
TraesCS2D02G097600	6.1562	4.70897e-108	4.31551	3.59748e-146	4.52508	1.07291e-115
TraesCS5B02G218600	6.11773	1.1738e-12	6.40261	5.22442e-14	7.01452	2.15348e-13
TraesCS6B02G258600	6.08036	1.11296e-56	4.21979	1.11671e-66	5.55725	4.40269e-54
TraesCS1A02G314900	6.04572	1.51244e-08	5.23102	3.55884e-07	5.93302	3.7143e-08
TraesCS5A02G558500	6.01843	3.73766e-11	4.71459	1.1812e-10	5.87176	1.97511e-10
TraesCS6A02G369900	5.85459	3.73094e-53	4.10091	7.04134e-63	4.04038	2.28698e-50
TraesCS6D02G212500	5.79685	1.53071e-25	4.54856	3.4789e-27	6.13423	8.81444e-23
TraesCS5D02G227400	5.69943	2.74171e-19	4.02099	2.20106e-20	4.22937	3.78224e-17
TraesCS7B02G120900	5.48336	7.92146e-11	5.7541	4.1406e-12	5.31999	5.4695e-10
TraesCS3A02G226600	5.41655	5.98789e-72	4.76929	5.94337e-84	4.64506	4.94653e-66
TraesCS2A02G381000	5.37051	1.09489e-86	4.29601	1.57469e-107	5.21648	4.50371e-78
TraesCS2D02G317000	5.34921	4.09841e-07	5.54437	1.41686e-07	5.23351	9.45398e-07
TraesCS2D02G181900	5.21996	1.7949e-06	4.34481	4.38961e-05	5.10799	3.65584e-06
TraesCS2A02G098200	5.17962	3.18718e-119	5.42952	5.94712e-140	4.25807	2.07897e-108
TraesCS4B02G242700	5.14094	6.52521e-08	4.43678	2.38039e-07	4.4154	1.7278e-06
TraesCS7B02G126700	5.03769	3.01069e-18	5.59281	1.02621e-20	6.40678	9.99581e-16
TraesCS7B02G329900	5.0264	4.73914e-51	7.68206	7.41755e-47	4.11845	1.37431e-42
TraesCS2B02G113900	5.01891	2.25138e-138	4.79719	6.955e-165	4.8179	5.62605e-125
TraesCS1A02G314600	4.99264	2.55902e-09	4.44112	7.38237e-08	4.47591	9.71904e-08
TraesCS7D02G421100	4.96836	9.10446e-86	6.43069	3.5002e-93	4.20917	1.09776e-72
TraesCS7D02G233300	4.87683	1.63851e-98	5.66201	8.80723e-117	4.17287	5.4947e-82
TraesCS7D02G084700	4.84082	1.90803e-05	5.01053	9.97606e-06	4.73855	3.49266e-05
TraesCS3D02G136900	4.8264	1.6755e-226	5.06025	1.82756e-267	4.95039	3.94026e-200
TraesCS6B02G092000	4.77228	3.98772e-22	8.45472	7.42102e-26	9.22043	4.04671e-23
TraesCS3B02G207300	4.73358	1.48049e-86	4.98466	5.95017e-108	4.35331	8.7437e-81
TraesCS3B02G154000	4.72093	1.30709e-177	5.19014	2.83649e-207	4.18047	9.23616e-159
TraesCS6A02G222700	4.71266	1.78267e-25	4.75614	2.0209e-29	4.31086	1.12871e-22
TraesCS2B02G177200	4.63294	2.44885e-05	4.81835	1.15008e-05	4.52279	4.6659e-05
TraesCS5B02G007000	4.56047	3.04451e-07	4.82483	4.04789e-08	4.401	1.20873e-06
TraesCS6B02G383600	4.55565	3.9504e-10	4.86726	1.09853e-11	4.36547	3.85427e-09
TraesCS5D02G010900	4.3389	7.11778e-110	4.88649	1.10305e-137	4.17764	3.32674e-101
TraesCS3B02G375100	4.24755	1.95931e-198	4.26381	6.92852e-225	4.58397	1.09052e-186
TraesCS7A02G373800	4.23041	5.87046e-12	5.61148	7.14376e-15	4.36574	2.9594e-11
TraesCS7D02G421900	4.1984	2.14807e-118	5.18217	1.75305e-144	4.2461	4.7083e-109
TraesCS6D02G260300	4.08991	1.77811e-11	4.59552	1.09683e-13	4.65609	2.52422e-11

## Sheet: DOWNsiRNA1B WW
gene ID	Well-watered
	siRNA/WT		siRNA/empty vector		siRNA/OEX
	LOG2FC	Adj pVAL	LOG2FC	Adj pVAL	LOG2FC	Adj pVAL
TraesCS2B02G472900	-9.08088	3.62463e-34	-5.67029	1.29031e-13	-6.47345	1.63335e-17
TraesCS2D02G107900	-9.00527	4.12016e-39	-5.22667	1.86854e-13	-8.66884	3.55507e-36
TraesCS2D02G107600	-8.80524	1.23321e-51	-5.00626	6.9447e-17	-9.27438	4.05385e-57
TraesCS5D02G354400	-8.76723	3.79854e-40	-5.67918	4.46597e-17	-8.39373	9.89275e-37
TraesCS4A02G101700	-8.65672	2.08724e-25	-4.9766	9.20644e-09	-6.40017	4.70333e-14
TraesCS2D02G108500	-8.57793	7.61321e-34	-6.34318	1.05422e-18	-8.7586	3.71275e-35
TraesCS4D02G203800	-8.37761	5.64546e-23	-5.11612	6.42505e-09	-5.85573	2.01371e-11
TraesCS1D02G096400	-7.79818	1.16238e-180	-5.43262	4.39846e-87	-7.51843	1.47968e-167
TraesCS2D02G107800	-7.57354	9.27746e-22	-4.84872	3.2306e-09	-5.37243	4.30838e-11
TraesCS5A02G348200	-7.47286	2.15233e-25	-4.93488	2.5742e-11	-6.77649	7.60061e-21
TraesCS1B02G420000	-7.39921	1.72916e-29	-5.94043	3.95573e-19	-7.82459	8.26738e-33
TraesCS2A02G107500	-7.33588	7.52106e-18	-4.90027	2.84344e-08	-4.6422	2.20738e-07
TraesCS1A02G355300	-7.30463	5.76557e-24	-4.76721	1.80896e-10	-6.15937	4.617e-17
TraesCS7A02G489100	-7.22963	1.43561e-24	-5.72964	1.40857e-15	-7.89943	4.0395e-29
TraesCS3B02G369600	-7.18765	6.29793e-23	-5.03133	1.85922e-11	-7.39476	4.05431e-24
TraesCS2B02G125200	-7.14054	7.72908e-18	-5.59475	3.8411e-11	-6.2764	8.32962e-14
TraesCS1D02G431200	-7.13978	4.14733e-19	-4.71857	1.23818e-08	-7.61459	1.5135e-21
TraesCS6A02G067800	-7.12719	7.75508e-21	-4.46698	1.73852e-08	-7.92168	1.68906e-25
TraesCS1B02G115900	-7.11753	1.11317e-236	-6.03715	7.10082e-170	-6.81093	4.37273e-216
TraesCS6B02G347800	-7.1067	6.69047e-23	-5.15974	2.87324e-12	-7.27587	7.35317e-24
TraesCS2D02G006500	-7.0943	4.72385e-24	-4.68279	1.04009e-10	-8.2473	3.21621e-32
TraesCS4B02G244100	-7.08043	4.29458e-34	-5.95955	3.14182e-24	-6.45516	3.06522e-28
TraesCS2B02G125800	-7.04222	8.74067e-21	-6.95442	3.02683e-20	-7.37769	1.20044e-22
TraesCS4A02G239800	-6.97847	2.42885e-25	-4.02757	1.05001e-08	-6.7622	1.08893e-23
TraesCS6B02G346200	-6.88491	3.24874e-21	-4.56508	1.41624e-09	-6.27782	1.35602e-17
TraesCS1D02G288700	-6.86071	2.27691e-22	-5.40191	5.13076e-14	-6.34776	4.33993e-19
TraesCS2A02G489500	-6.85973	3.29069e-20	-4.96812	8.15128e-11	-5.42941	1.03267e-12
TraesCS2B02G406600	-6.7859	1.34339e-29	-5.31597	2.8237e-18	-6.66709	1.89821e-28
TraesCS2A02G565600	-6.78343	4.38171e-22	-6.21623	1.36328e-18	-6.11005	7.17453e-18
TraesCS5B02G272900	-6.78001	3.23755e-22	-5.00728	2.69808e-12	-6.89938	7.27012e-23
TraesCS2D02G386300	-6.76072	1.47876e-20	-5.16973	3.42207e-12	-7.0892	1.94701e-22
TraesCS2A02G322500	-6.75867	1.27975e-21	-4.71922	9.46198e-11	-6.10499	1.36784e-17
TraesCS5D02G565100	-6.7326	2.65866e-21	-4.8177	4.14639e-11	-5.93715	1.55508e-16
TraesCS6A02G041700	-6.71277	6.20719e-31	-6.21869	1.38132e-26	-5.16482	3.08207e-18
TraesCS6D02G261400	-6.70896	1.60863e-19	-4.85324	1.99212e-10	-6.38325	1.34745e-17
TraesCS2A02G359400	-6.67564	1.77647e-19	-6.56658	7.89889e-19	-6.26579	4.22993e-17
TraesCS6B02G063500	-6.67217	2.75435e-17	-5.25731	6.31128e-11	-4.7769	4.99874e-09
TraesCS5D02G504200	-6.64745	4.71862e-28	-5.43752	7.28938e-19	-7.08863	9.99136e-32
TraesCS4A02G107100	-6.61371	5.77789e-61	-5.25479	1.90997e-38	-6.90759	2.35426e-66
TraesCS3D02G331400	-6.5907	1.13133e-17	-4.32162	6.90359e-08	-7.76633	3.26706e-24
TraesCS4A02G099000	-6.56579	8.40154e-56	-4.98632	3.8607e-32	-5.53798	2.15467e-39
TraesCS5A02G525700	-6.49587	2.82267e-17	-5.77764	9.59841e-14	-5.31354	1.35057e-11
TraesCS6D02G248800	-6.48997	7.67663e-43	-4.98411	2.8061e-25	-7.12337	1.82964e-51
TraesCS4B02G205300	-6.48602	4.34639e-16	-5.80423	5.78539e-13	-6.3229	3.26591e-15
TraesCS7A02G390300	-6.44525	9.4031e-34	-4.50293	1.18278e-16	-7.17026	1.45543e-41
TraesCS3D02G345600	-6.43098	8.72641e-27	-4.79659	5.03031e-15	-7.00477	1.35754e-31
TraesCS1D02G431400	-6.38841	7.87802e-17	-4.42979	2.40838e-08	-5.49079	1.94983e-12
TraesCS1D02G207000	-6.36318	2.09797e-19	-6.21465	1.64666e-18	-5.66748	2.38717e-15
TraesCS5D02G068800	-6.35635	5.80716e-51	-6.27657	1.03376e-49	-6.32925	2.26997e-50
TraesCS7A02G489200	-6.33873	3.10617e-24	-5.07912	1.11667e-15	-6.16724	8.07165e-23
TraesCS6B02G063400	-6.33837	5.01793e-21	-4.12187	3.86345e-09	-6.94634	4.82662e-25
TraesCS5B02G407200	-6.31832	4.97536e-188	-5.12818	3.88323e-123	-5.83804	1.9016e-159
TraesCS3B02G321400	-6.30309	7.31777e-47	-4.95664	5.77781e-29	-6.21702	2.09613e-45
TraesCS5D02G494400	-6.27253	1.21861e-21	-5.4731	1.41687e-16	-4.97457	1.26947e-13
TraesCS1A02G023600	-6.26509	7.39258e-16	-5.08117	1.3824e-10	-5.11738	1.28402e-10
TraesCS2D02G422800	-6.26008	1.08722e-16	-4.23916	6.43119e-08	-7.88223	4.86539e-26
TraesCS1A02G391900	-6.25943	8.87749e-41	-4.2522	8.23659e-19	-6.33602	1.29561e-41
TraesCS4B02G365300	-6.23595	3.82032e-18	-5.49367	3.67745e-14	-4.83324	6.36411e-11
TraesCS6D02G098600	-6.20336	1.01229e-19	-6.40366	5.71778e-21	-4.86677	3.91955e-12
TraesCS3B02G282400	-6.18388	2.06905e-16	-6.45754	8.05228e-18	-4.41463	1.84317e-08
TraesCS1D02G421400	-6.17476	1.2405e-15	-4.07327	4.32421e-07	-5.09169	1.17973e-10
TraesCS6A02G419200	-6.13636	4.41936e-14	-4.78253	9.28967e-09	-5.44423	4.34888e-11
TraesCS5B02G210000	-6.13606	5.03284e-34	-4.12157	1.91803e-15	-5.19812	2.9532e-24
TraesCS6B02G128000	-6.08994	2.55351e-51	-5.05107	2.68196e-35	-4.97901	5.71237e-34
TraesCS2B02G368700	-6.08695	2.62047e-14	-4.79215	4.63466e-09	-6.65369	7.09506e-17
TraesCS6D02G143800	-6.07356	2.18088e-15	-5.26034	1.18452e-11	-6.63976	3.61962e-18
TraesCS1A02G377400	-6.06609	5.8041e-12	-4.78478	1.14595e-07	-5.72652	1.253e-10
TraesCS2A02G418300	-6.05769	9.22135e-14	-4.08451	1.43379e-06	-5.85486	8.78767e-13
TraesCS7B02G423900	-6.04514	1.39404e-15	-4.81474	4.67988e-10	-5.00057	1.07271e-10
TraesCS2B02G389400	-6.00655	7.68887e-49	-4.37214	8.49209e-26	-6.31454	7.95702e-54
TraesCS7A02G000200	-5.99513	9.61094e-16	-5.59106	9.87776e-14	-4.88396	1.82384e-10
TraesCS5B02G180200	-5.99141	1.38921e-14	-5.63223	6.41379e-13	-6.10509	5.25552e-15
TraesCS4B02G075200	-5.96175	2.33944e-18	-4.17287	3.39317e-09	-6.53495	7.49765e-22
TraesCSU02G081800	-5.95593	4.04066e-14	-5.7495	3.68038e-13	-4.57108	1.98361e-08
TraesCS2D02G423400	-5.95147	1.39342e-63	-5.98978	1.53835e-64	-6.12212	4.28227e-67
TraesCS4B02G266300	-5.9345	8.29449e-17	-5.25161	3.08098e-13	-6.09481	1.41595e-17
TraesCS4A02G263600	-5.92981	8.16831e-16	-4.38007	7.73396e-09	-6.66355	1.00053e-19
TraesCS6B02G056800	-5.90525	2.66526e-26	-5.35977	1.03133e-21	-6.67575	2.01645e-33
TraesCS1D02G052700	-5.87081	1.46231e-12	-5.68617	8.67928e-12	-6.19567	8.09075e-14
TraesCS7A02G429300	-5.86743	1.53348e-15	-6.59647	1.74165e-19	-6.20813	3.1925e-17
TraesCS1A02G414000	-5.8665	2.77868e-14	-4.69269	2.63148e-09	-4.61378	6.90161e-09
TraesCS5D02G060300	-5.86111	6.50568e-53	-4.34567	5.94717e-29	-5.91429	1.14622e-53
TraesCS2D02G358300	-5.85403	1.49397e-13	-5.11903	1.81297e-10	-5.98936	4.75274e-14
TraesCSU02G254900	-5.84085	2.39115e-14	-5.0067	1.1112e-10	-5.83156	3.34785e-14
TraesCS3D02G051500	-5.83599	2.52457e-13	-5.38044	2.21287e-11	-5.16184	2.04264e-10
TraesCS3A02G402700	-5.82877	3.67749e-19	-4.94213	7.06869e-14	-5.69364	3.64501e-18
TraesCS2A02G469100	-5.82065	6.18521e-12	-6.02559	1.02155e-12	-6.36814	4.53903e-14
TraesCS3D02G039300	-5.79309	2.91586e-17	-4.79291	6.24063e-12	-5.52482	1.35098e-15
TraesCS3B02G547300	-5.75619	7.96939e-13	-4.20361	4.21555e-07	-4.97429	1.34412e-09
TraesCS6B02G309900	-5.74214	1.07073e-13	-4.60934	5.41214e-09	-5.46517	2.49033e-12
TraesCS6A02G255600	-5.72828	1.68755e-14	-5.53788	1.46416e-13	-4.01962	3.06408e-07
TraesCS1A02G093300	-5.68447	9.6012e-13	-4.7434	5.07853e-09	-7.68838	9.46333e-23
TraesCS5D02G476000	-5.6742	7.89399e-14	-7.15396	1.17325e-21	-4.90384	2.60271e-10
TraesCS3B02G364400	-5.67097	1.1799e-14	-5.7719	3.82234e-15	-4.86352	9.36658e-11
TraesCS5A02G143500	-5.66498	8.56783e-15	-6.05355	8.23516e-17	-4.47153	3.09111e-09
TraesCS1B02G199600	-5.64831	1.39882e-17	-4.19295	7.45885e-10	-5.67204	1.38475e-17
TraesCS7B02G297700	-5.64434	2.51824e-13	-4.4556	1.73429e-08	-5.71654	1.54849e-13
TraesCS5D02G316900	-5.6211	2.9214e-13	-4.51064	1.03565e-08	-4.52137	1.27628e-08
TraesCS4D02G363600	-5.6139	1.28774e-14	-5.72161	3.7969e-15	-6.22877	9.02851e-18
TraesCS3B02G149000	-5.59821	3.03111e-13	-5.17407	2.27451e-11	-5.13594	4.25264e-11
TraesCS7D02G264300	-5.5939	1.18175e-13	-4.6296	1.70637e-09	-6.42867	9.0991e-18
TraesCS1B02G290000	-5.59049	1.32924e-84	-4.49697	8.22221e-55	-5.26822	5.76479e-75
TraesCS5A02G463200	-5.5848	4.99997e-14	-6.58053	2.87371e-19	-5.97303	7.38244e-16
TraesCS3A02G054000	-5.54145	8.80449e-13	-4.17696	1.75091e-07	-5.84858	4.57961e-14
TraesCS1D02G430700	-5.5375	5.75123e-113	-4.80303	9.46142e-85	-4.12882	5.09031e-61
TraesCS1A02G356900	-5.51241	4.63666e-54	-4.11919	5.2501e-30	-5.64885	1.46507e-56
TraesCS5B02G405500	-5.51001	1.23344e-13	-4.18587	4.52996e-08	-5.17898	5.74218e-12
TraesCS7D02G213000	-5.50878	5.19022e-12	-6.18889	5.56382e-15	-6.39349	7.017e-16
TraesCS2A02G358100	-5.49719	2.49933e-13	-4.41928	8.82785e-09	-5.69912	3.59274e-14
TraesCS1D02G141000	-5.48646	9.74112e-13	-5.36101	3.63026e-12	-5.33647	5.93276e-12
TraesCS2D02G098200	-5.48426	1.09052e-12	-5.7047	1.15539e-13	-5.11616	5.55011e-11
TraesCS6D02G048300	-5.47804	5.63618e-58	-6.32911	6.79902e-78	-5.04696	1.00622e-48
TraesCS4A02G323500	-5.47616	4.07203e-12	-4.96448	4.92077e-10	-4.55629	2.05805e-08
TraesCS1A02G372300	-5.4597	1.63279e-18	-5.17564	1.12864e-16	-4.94138	4.6254e-15
TraesCS5D02G553900	-5.45603	2.08468e-10	-4.63399	1.173e-07	-4.94279	1.5779e-08
TraesCS5B02G387200	-5.45342	4.62058e-12	-4.77437	2.35896e-09	-5.45326	6.09713e-12
TraesCS7B02G262800	-5.44339	7.32185e-13	-4.5057	5.84314e-09	-5.16156	1.75517e-11
TraesCS1A02G106300	-5.44243	2.08434e-12	-4.79452	9.85055e-10	-4.24213	1.26915e-07
TraesCS2B02G577700	-5.41937	9.43798e-12	-4.4549	4.03704e-08	-5.48619	6.43014e-12
TraesCS6D02G076600	-5.40851	6.97261e-12	-4.99795	3.30167e-10	-5.77756	2.25216e-13
TraesCS1B02G159800	-5.39193	1.72638e-19	-4.72694	4.68872e-15	-4.29506	2.70064e-12
TraesCS4A02G245100	-5.38722	1.76142e-271	-4.52491	2.93412e-191	-4.92966	1.94127e-226
TraesCS3D02G125300	-5.38076	1.42466e-10	-4.00348	4.10725e-06	-4.22122	1.31212e-06
TraesCS5D02G392200	-5.35115	6.99147e-12	-4.25298	1.07481e-07	-5.98954	1.20435e-14
TraesCS6D02G219000	-5.33908	7.54558e-16	-4.79373	7.52288e-13	-4.7686	1.4162e-12
TraesCS5D02G050200	-5.33138	2.0906e-13	-4.88138	2.60792e-11	-4.11279	3.54296e-08
TraesCS6D02G235000	-5.32827	8.24371e-11	-5.37263	5.86933e-11	-4.55202	6.54678e-08
TraesCS2A02G490800	-5.31303	7.50083e-09	-5.1677	2.23112e-08	-4.71247	5.38007e-07
TraesCS2B02G409300	-5.29734	1.25427e-11	-4.02888	5.81916e-07	-5.04834	1.73059e-10
TraesCS4D02G031800	-5.29188	1.03767e-10	-5.23466	1.80988e-10	-4.12068	1.36429e-06
TraesCS7D02G271100	-5.28884	1.01565e-11	-5.67013	2.2399e-13	-4.46885	2.23604e-08
TraesCS3A02G292700	-5.28761	2.34269e-19	-5.54267	2.94792e-21	-5.11508	5.67181e-18
TraesCS4D02G021400	-5.28668	3.84323e-172	-5.37532	8.38376e-179	-5.17633	4.3334e-164
TraesCS2D02G422000	-5.28611	1.50956e-51	-4.28348	9.71444e-34	-6.10712	7.21603e-69
TraesCS5D02G413600	-5.27436	4.6837e-37	-4.60317	3.07139e-28	-5.49225	5.28912e-40
TraesCS3A02G526600	-5.26929	1.32591e-13	-8.4109	5.86216e-34	-7.69054	2.15524e-28
TraesCS3A02G508500	-5.23356	2.63033e-10	-4.58409	4.97404e-08	-4.51989	1.01223e-07
TraesCS7D02G416700	-5.23005	2.6325e-10	-4.03567	2.26846e-06	-5.25854	2.71009e-10
TraesCS1A02G290100	-5.21227	1.24934e-09	-5.43067	2.50924e-10	-4.43343	4.21446e-07
TraesCS1D02G142100	-5.19579	5.03228e-40	-4.1303	3.06356e-25	-5.27617	4.66194e-41
TraesCS1D02G384300	-5.1892	9.89598e-09	-4.37962	2.15917e-06	-4.42771	2.00851e-06
TraesCS3D02G243100	-5.1882	1.23502e-10	-4.00878	1.41595e-06	-5.1151	3.14441e-10
TraesCS2D02G203200	-5.16547	4.24307e-13	-6.52285	1.24426e-20	-5.41677	3.08509e-14
TraesCS5A02G048400	-5.15621	9.75057e-12	-4.24854	3.99438e-08	-4.56676	3.61076e-09
TraesCS3B02G370700	-5.1493	1.36763e-10	-5.23637	6.50073e-11	-5.30285	4.44301e-11
TraesCS5A02G214800	-5.13926	1.21448e-09	-5.0712	2.25583e-09	-6.12291	2.59417e-13
TraesCS5D02G485500	-5.13727	2.93152e-11	-5.45266	1.32237e-12	-4.58879	5.98866e-09
TraesCS2B02G394400	-5.12039	3.01572e-48	-4.79425	2.27052e-42	-5.71985	3.34611e-60
TraesCS2B02G483400	-5.11105	7.32913e-10	-4.36555	2.42006e-07	-4.70222	2.60406e-08
TraesCS1A02G203600	-5.11006	1.19664e-29	-4.02218	2.16417e-18	-4.92525	2.606e-27
TraesCS5A02G310500	-5.10994	2.08365e-16	-4.20025	3.19535e-11	-4.13959	9.45658e-11
TraesCS1B02G066900	-5.09465	2.49133e-08	-5.23337	1.00272e-08	-6.96066	6.71752e-15
TraesCS7D02G449400	-5.0935	3.64247e-10	-4.05581	1.19819e-06	-4.06731	1.49086e-06
TraesCS4A02G167300	-5.05755	8.32807e-12	-5.31277	5.6956e-13	-5.10832	6.62337e-12
TraesCS2D02G414600	-5.05039	2.28947e-41	-4.29787	6.10993e-30	-4.43139	2.1012e-31
TraesCS4B02G070300	-5.0448	2.8135e-147	-4.38986	1.73764e-111	-4.33868	2.31695e-108
TraesCS5A02G286100	-5.04415	7.48719e-20	-4.02375	9.73269e-13	-5.56566	5.52406e-24
TraesCS1D02G120100	-5.04001	5.67547e-10	-4.7296	7.7945e-09	-5.81545	5.45218e-13
TraesCS3D02G397700	-5.0115	1.37532e-09	-4.78159	9.14983e-09	-5.24826	2.41509e-10
TraesCS3B02G483600	-5.00715	5.33495e-11	-5.96862	2.19792e-15	-4.30556	3.87354e-08
TraesCS1A02G363200	-5.00606	1.61533e-10	-4.15293	2.10597e-07	-4.63126	6.08796e-09
TraesCS7A02G197300	-5.00538	1.68797e-14	-4.45285	1.46871e-11	-5.00694	2.30102e-14
TraesCS4A02G355700	-5.00263	1.02838e-11	-6.16565	1.47963e-17	-5.03269	1.02014e-11
TraesCS2D02G329900	-4.98104	8.41801e-15	-4.72121	2.42836e-13	-5.83482	4.66809e-20
TraesCS2D02G229800	-4.98086	2.7113e-11	-4.72659	3.2652e-10	-5.95358	7.99074e-16
TraesCS2A02G507100	-4.94527	7.55546e-09	-4.79694	2.42142e-08	-5.3185	4.99076e-10
TraesCS2D02G576000	-4.94413	8.99416e-10	-4.70917	6.63046e-09	-5.97287	6.54216e-14
TraesCS7A02G367100	-4.92981	1.02271e-08	-4.16494	2.18081e-06	-5.14573	2.49952e-09
TraesCS3A02G434900	-4.92233	8.87099e-09	-4.22995	1.23218e-06	-4.4092	4.74708e-07
TraesCS3A02G334900	-4.92134	2.66343e-09	-4.52018	6.31008e-08	-5.07056	1.01458e-09
TraesCS4A02G308300	-4.915	1.42605e-09	-4.41166	8.17189e-08	-4.50199	5.40796e-08
TraesCS7A02G345500	-4.91302	3.08461e-07	-4.30953	1.03098e-05	-4.3957	7.81228e-06
TraesCS2B02G611800	-4.90706	1.66744e-14	-4.50151	2.85106e-12	-4.03252	9.37068e-10
TraesCS1B02G119400	-4.90618	2.10761e-08	-4.56564	2.40567e-07	-4.55691	3.23522e-07
TraesCS7D02G266100	-4.90194	8.84766e-10	-4.87206	9.80825e-10	-4.33727	8.69659e-08
TraesCS4D02G321000	-4.89823	1.21305e-07	-5.21629	1.51212e-08	-4.30666	5.94397e-06
TraesCS2B02G128300	-4.89811	7.16868e-09	-5.60975	1.95675e-11	-7.39251	2.22324e-19
TraesCS2A02G461800	-4.89503	1.49512e-09	-4.45709	5.24119e-08	-5.91373	1.35879e-13
TraesCS4D02G018500	-4.8789	1.5579e-230	-5.28015	1.32269e-272	-4.45492	1.37793e-189
TraesCS6D02G140200	-4.87039	2.88035e-09	-4.64902	1.75253e-08	-4.16	8.66198e-07
TraesCS5D02G392000	-4.86995	1.26876e-08	-4.34932	5.38878e-07	-4.97058	7.55338e-09
TraesCS7A02G338100	-4.86767	3.05486e-14	-4.18033	1.29941e-10	-4.77763	1.39717e-13
TraesCS3A02G446600	-4.86107	1.95441e-09	-4.93749	1.06065e-09	-4.61225	2.00225e-08
TraesCS1D02G275700	-4.85587	1.68021e-09	-4.59979	1.42279e-08	-4.11194	7.71201e-07
TraesCS1A02G439100	-4.85178	2.12047e-07	-4.88079	1.80992e-07	-4.6811	7.7701e-07
TraesCS3D02G124500	-4.84781	2.84168e-07	-4.25979	9.33325e-06	-5.35052	1.31278e-08
TraesCS6B02G236200	-4.82532	2.18471e-12	-5.05092	1.54631e-13	-4.18291	2.91591e-09
TraesCS4D02G032200	-4.81631	1.46065e-08	-4.19531	1.23559e-06	-4.60945	9.04754e-08
TraesCS2A02G334100	-4.81595	6.12686e-10	-4.77314	9.18825e-10	-4.83528	6.92083e-10
TraesCS3D02G146400	-4.81452	2.73586e-10	-4.82542	2.50991e-10	-4.13143	1.4278e-07
TraesCS1A02G317500	-4.80655	4.89704e-07	-4.77995	6.28965e-07	-4.18362	1.98179e-05
TraesCS1B02G264400	-4.80087	1.0306e-13	-4.63055	8.56432e-13	-4.6082	1.63915e-12
TraesCS3B02G125600	-4.79816	5.44168e-11	-4.93067	1.39917e-11	-5.31184	3.01377e-13
TraesCS1D02G265400	-4.78529	9.93945e-08	-4.29277	2.44927e-06	-4.03485	1.30269e-05
TraesCS4A02G293000	-4.77241	2.78899e-142	-5.63766	1.82415e-201	-4.38127	3.73563e-118
TraesCS4D02G031600	-4.7702	2.71516e-09	-6.05602	1.21745e-14	-4.12771	5.79384e-07
TraesCS2B02G465300	-4.76586	2.15947e-09	-4.2085	1.90957e-07	-4.21632	2.70034e-07
TraesCSU02G007300	-4.74568	1.39583e-40	-4.00745	6.05943e-29	-4.37069	4.60928e-34
TraesCS5B02G059200	-4.73662	9.58546e-155	-4.20955	4.95199e-122	-4.53904	7.19783e-141
TraesCS7A02G235100	-4.73485	2.25841e-11	-7.55302	2.57818e-28	-4.29853	2.69936e-09
TraesCS5A02G376000	-4.73301	4.19178e-09	-4.89241	1.12395e-09	-4.1716	4.51323e-07
TraesCS5A02G518300	-4.72136	1.00976e-72	-4.91837	1.49821e-79	-4.77737	4.68648e-74
TraesCS2D02G449400	-4.71746	1.72412e-08	-5.50586	2.63937e-11	-5.23619	3.33387e-10
TraesCS1A02G281000	-4.70636	7.65892e-183	-4.22759	2.20717e-147	-4.36662	5.09507e-156
TraesCS2A02G478000	-4.70394	1.38203e-12	-4.50627	1.36401e-11	-4.43374	4.44709e-11
TraesCS6B02G302400	-4.689	1.50693e-16	-4.92055	3.00737e-18	-5.38905	1.14834e-21
TraesCS1A02G103900	-4.68888	2.80665e-18	-5.30163	2.15247e-23	-5.96385	2.20206e-29
TraesCS3A02G374000	-4.66888	1.02901e-12	-4.44476	1.40794e-11	-4.0181	2.32567e-09
TraesCS5D02G186600	-4.66237	8.73589e-12	-4.73933	3.64688e-12	-5.41401	1.27674e-15
TraesCS5B02G215100	-4.66154	1.29256e-08	-4.62329	1.82008e-08	-4.26849	3.33368e-07
TraesCS4B02G255700	-4.66069	8.72975e-10	-4.63548	1.10088e-09	-5.41066	6.58402e-13
TraesCS3B02G143300	-4.65891	2.43754e-08	-5.00209	1.66488e-09	-4.20733	8.66198e-07
TraesCS3B02G303300	-4.64948	7.49667e-07	-4.07691	2.02342e-05	-5.38337	7.84641e-09
TraesCS3B02G338900	-4.64726	9.87415e-07	-5.07498	7.21782e-08	-5.36708	1.19544e-08
TraesCS5D02G410700	-4.64662	2.59665e-09	-4.25984	6.52246e-08	-5.14484	3.49762e-11
TraesCS1B02G291700	-4.64459	1.00542e-08	-4.13939	4.80086e-07	-6.00995	3.81322e-14
TraesCS7D02G395700	-4.62057	5.81134e-11	-4.53704	1.40085e-10	-4.81087	1.03072e-11
TraesCS5A02G418200	-4.61285	1.7413e-09	-5.03857	3.22192e-11	-5.51271	3.15438e-13
TraesCS7B02G243700	-4.61173	1.52089e-07	-4.24028	1.82401e-06	-4.05806	6.62392e-06
TraesCS7B02G174200	-4.60653	4.89327e-09	-4.84213	6.39567e-10	-4.03608	6.21261e-07
TraesCS1A02G141900	-4.60083	8.91699e-16	-4.11851	1.00289e-12	-4.46847	1.00364e-14
TraesCS5B02G559600	-4.59985	2.43732e-09	-4.92469	1.2446e-10	-4.08601	2.43429e-07
TraesCS2A02G204900	-4.59845	5.62467e-07	-7.22103	3.08398e-16	-5.32784	4.8334e-09
TraesCS2A02G100900	-4.5976	6.60822e-09	-5.27204	1.54123e-11	-5.65244	4.2989e-13
TraesCS1B02G346000	-4.59518	1.899e-08	-4.3098	1.69857e-07	-4.37563	1.3856e-07
TraesCS5A02G455400	-4.58437	1.87712e-12	-4.258	8.20238e-11	-4.84564	9.89568e-14
TraesCS1B02G346200	-4.56087	5.96968e-09	-5.10324	4.57359e-11	-5.1822	2.77275e-11
TraesCS3D02G173800	-4.55718	5.08666e-08	-4.41439	1.48692e-07	-4.93838	3.37028e-09
TraesCS6A02G281100	-4.55451	4.82375e-08	-4.05434	1.70691e-06	-5.40566	5.44363e-11
TraesCS5B02G099500	-4.5446	1.76572e-07	-4.85102	2.01455e-08	-5.60393	5.86515e-11
TraesCS6B02G370600	-4.54111	3.39467e-12	-4.24203	1.04834e-10	-4.9123	4.55106e-14
TraesCS5A02G015100	-4.53292	1.48634e-08	-4.61023	7.95811e-09	-4.50373	2.53167e-08
TraesCS2A02G571300	-4.52669	1.34838e-08	-4.49726	1.72414e-08	-4.72306	3.48213e-09
TraesCS5D02G499000	-4.5249	3.76657e-08	-4.00843	1.60163e-06	-5.05184	6.64473e-10
TraesCS5D02G078200	-4.52461	1.42527e-07	-4.33748	5.34802e-07	-4.53919	1.67519e-07
TraesCS3D02G333100	-4.49884	9.64626e-08	-5.55134	1.7898e-11	-4.58269	6.87255e-08
TraesCS3B02G010300	-4.4971	8.61701e-08	-4.96194	2.41092e-09	-4.73264	1.90836e-08
TraesCS5A02G296000	-4.49031	9.25963e-09	-5.39256	2.08442e-12	-5.37075	3.33065e-12
TraesCS4B02G349500	-4.48019	5.6313e-19	-6.02486	3.09347e-34	-5.4217	1.43696e-27
TraesCS7B02G162000	-4.46784	1.87132e-08	-4.77963	1.33342e-09	-4.79967	1.47856e-09
TraesCS4A02G048300	-4.46298	1.31702e-08	-4.11663	2.0814e-07	-5.56154	5.58746e-13
TraesCS1A02G422700	-4.44696	7.91799e-08	-4.62889	2.0028e-08	-4.79462	6.90997e-09
TraesCS7B02G134500	-4.43534	6.97498e-10	-5.28402	7.32837e-14	-4.36414	1.95137e-09
TraesCS4D02G344300	-4.43447	6.10803e-43	-5.84136	1.92199e-75	-4.97935	3.95804e-54
TraesCS7A02G163100	-4.43226	2.98617e-08	-4.78375	1.61609e-09	-4.60338	9.89205e-09
TraesCS6B02G313300	-4.39766	4.30624e-07	-4.31173	7.95003e-07	-5.13168	2.60509e-09
TraesCS3B02G382900	-4.39696	4.79276e-11	-5.12634	6.99452e-15	-4.76871	8.73787e-13
TraesCS7B02G227700	-4.38697	4.20477e-07	-4.44595	2.85551e-07	-4.53704	1.9454e-07
TraesCS5A02G501700	-4.35873	1.80635e-07	-4.37668	1.60809e-07	-4.75597	1.15647e-08
TraesCS4B02G262400	-4.35599	4.75626e-08	-4.03628	5.39677e-07	-4.82189	1.27746e-09
TraesCS7A02G328100	-4.33651	9.07244e-27	-4.34432	4.97951e-27	-4.45222	5.51152e-28
TraesCS2D02G365600	-4.31349	4.58463e-10	-4.23911	9.63719e-10	-4.03576	9.95463e-09
TraesCS3B02G127400	-4.30514	2.96972e-94	-4.56803	2.5557e-107	-4.99138	1.72361e-127
TraesCS2B02G348800	-4.29243	4.37619e-07	-5.06858	1.23853e-09	-4.38369	3.03852e-07
TraesCS2A02G305200	-4.29159	3.05546e-08	-5.23929	5.22815e-12	-4.02426	3.79778e-07
TraesCS3D02G306600	-4.27897	3.51251e-19	-4.18509	2.05853e-18	-4.40368	3.98889e-20
TraesCS1D02G317400	-4.27119	6.34507e-07	-5.30546	2.40699e-10	-4.69095	4.12859e-08
TraesCS7A02G322000	-4.26039	2.70861e-07	-5.51144	1.10961e-11	-4.89616	3.25864e-09
TraesCS5B02G114400	-4.25988	8.88771e-84	-4.01425	1.11581e-74	-4.17742	9.2833e-80
TraesCS7A02G366700	-4.25378	8.80964e-11	-5.27443	2.128e-16	-4.76301	2.76668e-13
TraesCS2D02G175600	-4.25095	1.63083e-07	-5.56359	1.82521e-12	-5.02856	3.55188e-10
TraesCS3B02G190600	-4.24934	7.85805e-18	-4.03853	3.44421e-16	-4.22835	1.89755e-17
TraesCS4A02G053500	-4.2451	7.3641e-09	-5.3182	1.13971e-13	-5.53061	1.25159e-14
TraesCS3A02G309100	-4.23834	2.96682e-23	-4.14888	2.14141e-22	-4.22298	7.87818e-23
TraesCS3B02G364700	-4.23794	2.89386e-08	-5.38797	4.43693e-13	-4.4904	4.36338e-09
TraesCS6D02G241400	-4.23551	1.46002e-07	-4.14088	2.93978e-07	-4.9712	4.26381e-10
TraesCS5B02G516400	-4.23442	9.80628e-08	-5.36304	4.25443e-12	-4.87487	5.82797e-10
TraesCS3B02G338800	-4.22625	8.1985e-06	-4.49136	1.86676e-06	-4.6596	8.23187e-07
TraesCS3D02G531900	-4.19288	4.10016e-07	-6.64347	6.9447e-17	-5.81411	5.27363e-13
TraesCS3D02G194100	-4.17791	3.62331e-08	-5.35557	4.45068e-13	-4.31164	1.5611e-08
TraesCS7D02G201700	-4.16172	2.55733e-07	-4.08131	4.57141e-07	-4.28982	1.29736e-07
TraesCS7B02G154600	-4.15097	9.26573e-07	-4.64043	2.71443e-08	-5.16162	5.05499e-10
TraesCS6B02G396700	-4.15069	1.488e-07	-6.92285	4.01868e-20	-4.2839	7.01822e-08
TraesCS3A02G175700	-4.14496	1.15991e-06	-4.59299	4.85413e-08	-4.60701	5.6916e-08
TraesCS6D02G130200	-4.14458	2.89368e-08	-4.22998	1.40129e-08	-4.74135	1.6047e-10
TraesCS7D02G302100	-4.14071	5.47074e-11	-4.10318	8.26833e-11	-4.12842	8.83188e-11
TraesCS2D02G254200	-4.13571	3.71041e-08	-4.36711	5.02566e-09	-5.01307	1.30602e-11
TraesCS1B02G184700	-4.13257	1.62252e-07	-5.57742	2.9082e-13	-4.03762	4.55259e-07
TraesCS5A02G054300	-4.12119	1.25414e-07	-4.02471	2.59519e-07	-4.82237	3.89948e-10
TraesCS3D02G049500	-4.11923	2.10798e-05	-4.62916	1.48454e-06	-4.00493	4.54173e-05
TraesCS7D02G244500	-4.11003	1.54888e-06	-6.09869	1.08783e-13	-4.83253	1.06995e-08
TraesCS2B02G443800	-4.11	2.03518e-05	-4.56323	1.99126e-06	-5.33428	1.90714e-08
TraesCS6D02G362200	-4.10954	1.10419e-05	-4.26435	4.72712e-06	-4.54964	1.05352e-06
TraesCS1A02G105700	-4.10835	1.4399e-06	-4.4398	1.46846e-07	-4.08051	2.28692e-06
TraesCS7B02G381900	-4.09917	1.63436e-05	-4.36383	4.26889e-06	-5.28188	1.61962e-08
TraesCS3A02G012900	-4.0946	1.75647e-05	-4.63658	8.85562e-07	-4.24931	9.50716e-06
TraesCS2A02G571700	-4.09166	8.29166e-05	-5.46239	7.8531e-08	-4.30749	3.74762e-05
TraesCS2B02G178700	-4.07428	1.42369e-06	-4.43684	1.11438e-07	-4.14727	1.15033e-06
TraesCS1B02G174100	-4.07408	5.93087e-07	-4.71016	4.24346e-09	-4.56394	1.85065e-08
TraesCS7A02G367000	-4.0722	5.01156e-16	-4.27471	9.5309e-18	-4.79926	4.70055e-22
TraesCS2D02G174200	-4.07087	3.3587e-07	-6.07479	2.08907e-15	-4.53445	1.11202e-08
TraesCS3D02G478000	-4.06467	1.10135e-07	-4.6597	5.9566e-10	-4.64767	9.11994e-10
TraesCS6A02G204600	-4.05059	3.6667e-05	-4.15458	2.24893e-05	-4.77922	8.43013e-07
TraesCS3A02G026000	-4.01634	3.82361e-10	-4.88024	7.46746e-15	-4.6049	4.37157e-13
TraesCS5B02G219700	-4.01302	8.75323e-88	-4.4533	6.78712e-110	-4.60591	2.48182e-116

## Sheet: UP1BOEX DH
gene ID	Drought-stressed
	OEX/WT		OEX/empty vector		OEX/siRNA
	LOG2FC	Adj pVAL	LOG2FC	Adj pVAL	LOG2FC	Adj pVAL
TraesCS7D02G180200	9.60201	1.978e-33	9.73479	5.1322e-35	5.81775	1.12147e-47
TraesCS7B02G327000	8.77249	6.48993e-33	8.91617	1.22486e-34	2.79852	2.99305e-27
TraesCS5A02G392100	8.6768	3.25041e-57	6.56618	2.25109e-94	3.94103	4.12908e-60
TraesCS4A02G172600	8.30033	5.72847e-24	6.48444	2.3678e-29	3.59192	8.1998e-18
TraesCS7D02G008700	8.24539	1.62667e-63	2.55431	4.14944e-43	5.36277	5.79384e-86
TraesCS7A02G426900	8.107	1.90659e-24	5.65569	1.31467e-28	5.22406	3.58289e-23
TraesCS4A02G469500	8.02006	2.18054e-19	7.18521	2.30142e-20	7.72358	8.3527e-18
TraesCS7A02G178300	7.63637	6.46484e-15	7.74004	1.6018e-15	5.50932	5.21091e-11
TraesCS4B02G367400	7.32973	2.67776e-15	4.66351	1.69787e-12	7.04349	4.13928e-14
TraesCS4D02G283600	6.98453	1.80671e-20	2.32475	5.39064e-16	3.62405	5.6261e-20
TraesCS7D02G418600	6.96693	1.0067e-16	7.09758	1.17875e-17	3.99026	1.83777e-12
TraesCS7D02G419100	6.88588	7.18268e-14	7.00151	1.44386e-14	6.5955	1.00668e-12
TraesCS5D02G547600	6.48559	7.58524e-11	6.59006	2.46863e-11	6.22435	3.87295e-10
TraesCS4A02G486000	6.47171	1.48047e-59	4.00849	2.88153e-53	5.22745	1.43298e-53
TraesCS4D02G142800	6.434	2.41622e-12	8.0744	1.0254e-15	7.73118	1.65284e-14
TraesCS7A02G553600	6.38825	8.14377e-14	2.69501	1.19636e-08	2.51954	4.13678e-07
TraesCS7A02G426700	6.38723	5.07983e-117	10.148	2.85864e-49	6.99012	1.53038e-81
TraesCS7A02G009100	6.35294	1.03133e-76	2.4888	3.10631e-40	3.90212	5.1172e-65
TraesCS7B02G326900	6.18492	2.73265e-20	5.12286	2.31511e-24	3.08265	2.05417e-16
TraesCS7D02G418900	6.10262	6.02794e-10	3.31311	2.04988e-05	5.83306	3.11912e-09
TraesCS5D02G379200	6.05296	4.46973e-25	9.68779	3.30471e-25	9.32165	3.2992e-23
TraesCS7A02G554500	5.90096	4.54491e-12	4.65888	7.79229e-12	3.31635	5.09286e-08
TraesCS1B02G466900	5.8986	1.89359e-09	3.35112	1.71584e-05	5.6259	9.57235e-09
TraesCS7D02G418700	5.83956	9.19154e-11	5.96064	2.17641e-11	5.53427	1.01139e-09
TraesCS5D02G550100	5.70717	1.05815e-14	6.71632	1.05048e-15	6.26616	2.53614e-13
TraesCS5D02G447900	5.60212	3.01112e-28	4.74856	1.19191e-29	7.63463	7.75342e-21
TraesCS5B02G372100	5.58589	7.76831e-71	7.24808	4.96667e-71	8.5496	3.20969e-41
TraesCS1B02G267300	5.40459	3.08305e-06	4.59624	6.50038e-05	6.50412	1.12726e-08
TraesCS2D02G119600	5.36621	2.28087e-10	2.6566	8.15122e-07	4.16876	3.20201e-08
TraesCS3A02G275600	5.34161	6.11446e-48	6.58705	1.7396e-52	5.34702	8.82932e-42
TraesCS2B02G289800	5.12938	7.61517e-11	6.07089	7.22031e-13	6.51691	2.90447e-12
TraesCS1B02G074100	5.12341	7.4442e-08	2.9294	7.60781e-05	4.25276	2.79364e-06
TraesCS4D02G174700	4.99211	9.4532e-86	5.38568	3.15379e-93	2.68128	2.32168e-38
TraesCS7B02G084300	4.94462	1.20805e-18	7.33642	5.92218e-20	5.09281	1.49117e-16
TraesCS3B02G492100	4.90979	2.45731e-09	2.52764	5.10351e-05	4.54199	3.76951e-08
TraesCS7D02G419300	4.90301	4.32653e-44	7.93699	3.04932e-29	2.40857	1.38508e-24
TraesCS7B02G084000	4.90198	1.33147e-60	4.63653	4.15441e-63	6.08936	2.70464e-46
TraesCS3D02G275500	4.90166	2.66735e-153	5.34671	2.09347e-170	5.63241	1.8138e-137
TraesCS7A02G024800	4.81837	8.19659e-13	4.56159	1.6259e-13	5.91082	4.77062e-12
TraesCS5B02G030500	4.79731	1.37887e-05	4.89084	7.71084e-06	4.55991	2.79366e-05
TraesCS5D02G276300	4.76867	1.37023e-07	4.89176	4.31184e-08	4.45818	8.94316e-07
TraesCS4B02G396900	4.74826	1.88606e-55	5.40397	2.09177e-57	3.45714	3.31407e-42
TraesCS5B02G569300	4.72467	1.34014e-05	4.21603	6.56208e-05	5.58799	3.02653e-07
TraesCS2A02G199600	4.63111	1.58213e-14	5.42947	2.91333e-18	8.59366	4.63701e-20
TraesCS3D02G464300	4.58385	4.15559e-48	4.00048	3.79961e-48	7.88404	1.9353e-26
TraesCS5A02G501400	4.57531	1.37682e-06	5.67558	1.38815e-08	5.3047	1.31074e-07
TraesCS7D02G022700	4.50591	5.78982e-07	5.17946	3.45692e-08	4.77506	4.98227e-07
TraesCS7A02G122400	4.49689	2.76327e-05	5.69179	1.79989e-07	5.38209	6.7756e-07
TraesCSU02G175000	4.4475	1.49576e-31	7.61911	6.64605e-30	3.00088	1.20396e-18
TraesCS5A02G369800	4.38781	1.88541e-101	6.25429	4.42724e-129	6.7983	7.32414e-91
TraesCS4B02G396400	4.38531	2.84696e-05	5.06214	1.73891e-06	4.71923	7.88311e-06
TraesCS1B02G073900	4.36584	6.69213e-06	4.48233	2.81182e-06	4.07256	2.46027e-05
TraesCS6B02G172300	4.31485	7.42203e-07	6.34803	1.72889e-10	4.86435	1.90517e-07
TraesCS3A02G151300	4.21755	6.20921e-07	8.07597	3.90275e-15	7.73959	4.6052e-14
TraesCS3B02G178200	4.20677	1.09022e-24	8.05	7.09872e-34	6.52295	1.29743e-30
TraesCS4D02G103000	4.15972	5.67098e-69	5.98059	3.89017e-81	4.28934	7.85821e-62
TraesCS3D02G060500	4.14893	2.27819e-09	3.88153	1.16453e-09	5.29976	1.45138e-09
TraesCS3D02G390200	4.14066	3.36949e-12	3.13286	1.01747e-08	4.70696	1.36092e-12
TraesCS7B02G084400	4.12075	4.71e-06	4.25857	1.65257e-06	4.83248	7.27144e-07
TraesCS6A02G091400	4.12029	7.78096e-45	5.4772	2.50791e-58	4.74276	4.55458e-45
TraesCS3A02G134900	4.06617	2.15781e-05	3.58107	7.54089e-05	4.81233	1.94459e-06
TraesCS4A02G464200	4.02939	1.05734e-05	4.15514	4.03423e-06	3.71141	4.91465e-05
TraesCSU02G029700	3.98173	1.20677e-11	3.07637	1.33774e-10	2.95607	1.93258e-08
TraesCS7B02G351900	3.90293	3.40632e-28	4.26146	1.58761e-32	6.78817	9.56128e-29
TraesCS5D02G068800	3.85424	1.14018e-45	4.77599	3.18764e-62	4.64625	9.15152e-53
TraesCS5B02G268100	3.82729	4.71177e-17	6.25483	8.65807e-17	5.75107	8.70296e-14
TraesCS2B02G098400	3.80978	1.74568e-08	3.97759	2.96506e-09	6.4318	5.93812e-12
TraesCS5B02G016000	3.75319	1.05716e-08	6.18453	1.30424e-12	3.6241	8.70102e-08
TraesCS2A02G297100	3.59951	5.36838e-10	4.8105	6.87629e-16	7.64109	1.93341e-19
TraesCS2A02G271300	3.55786	4.10103e-17	4.71603	5.48194e-23	7.12682	2.99094e-18
TraesCS1D02G232600	3.51267	1.60005e-06	5.34248	4.58176e-10	3.08785	2.08814e-05
TraesCS2B02G513900	3.50136	1.73124e-06	6.11838	5.41598e-11	3.58153	2.59583e-06
TraesCS2A02G071600	3.45459	6.89523e-08	3.24822	1.19988e-07	5.96014	5.82019e-11
TraesCS5A02G312000	3.45153	4.97234e-10	3.36401	2.88795e-10	4.31402	1.34017e-10
TraesCS4D02G321000	3.40125	6.29354e-06	5.01252	2.37035e-08	4.57737	5.15138e-07
TraesCS2B02G140300	3.37745	9.00872e-08	3.54577	1.44148e-08	5.55686	4.27177e-10
TraesCSU02G030000	3.34988	6.46505e-07	4.78814	3.56689e-10	3.78531	2.15386e-07
TraesCS5D02G111900	3.22332	3.65704e-07	4.20704	2.67212e-10	3.84712	1.79927e-08
TraesCS2B02G341200	3.18705	3.2497e-25	3.216	1.00688e-26	7.33857	4.16108e-22
TraesCS3D02G403300	3.10449	6.41174e-40	3.53745	1.69161e-48	6.07674	1.6833e-36
TraesCS1A02G335200	2.99085	6.49877e-30	3.29199	1.16551e-35	4.25131	5.10145e-42
TraesCS2A02G590600	2.98658	8.16027e-09	5.85775	3.17221e-12	5.40381	3.19253e-10
TraesCS2D02G563600	2.98129	4.90562e-17	6.77474	2.33928e-18	6.28777	2.71365e-15
TraesCS4B02G172700	2.97816	7.26091e-37	6.17542	4.17996e-75	4.32442	2.32726e-55
TraesCS1D02G206300	2.96593	2.99561e-11	3.57969	5.30815e-15	3.02141	6.19168e-11
TraesCS1B02G394700	2.95876	1.16864e-54	5.67935	3.63339e-145	6.05115	1.37162e-122
TraesCS3D02G357700	2.94248	3.36483e-06	3.38199	1.08333e-07	3.10227	1.95443e-06
TraesCS7A02G397100	2.94106	1.82687e-15	2.45747	9.68094e-13	3.0257	2.49122e-14
TraesCS5A02G478800	2.86329	6.85876e-14	4.68395	7.54093e-26	5.09948	7.80891e-22
TraesCS2A02G168200	2.85856	9.01252e-30	2.5227	7.63035e-26	2.66313	1.12668e-24
TraesCS2D02G141000	2.80174	7.46984e-05	3.57997	8.52271e-07	4.75495	4.73557e-08
TraesCS5A02G454700	2.78774	2.17655e-06	3.94585	2.47949e-10	4.06653	1.83083e-09
TraesCS3B02G267800	2.76557	3.92678e-21	2.43866	5.57095e-18	2.78165	7.95572e-19
TraesCS5B02G059200	2.7173	6.9215e-108	2.93142	1.516e-124	4.46688	2.02442e-105
TraesCS7D02G359900	2.67585	4.38746e-178	3.19197	2.92072e-233	3.1032	8.28912e-185
TraesCS5A02G527600	2.66606	6.11779e-39	3.31079	2.94952e-54	4.41735	3.41049e-53
TraesCS1D02G012000	2.6287	1.19806e-15	2.78174	1.34891e-17	3.03039	8.55287e-18
TraesCS5A02G310100	2.62597	5.31357e-05	4.69181	3.65791e-08	4.2249	1.11093e-06
TraesCS4B02G367500	2.60544	4.97588e-06	4.5329	1.8542e-12	6.65776	2.24222e-13
TraesCS2D02G425200	2.58072	1.27405e-07	3.14071	1.82854e-10	6.67097	2.00199e-15
TraesCS6B02G355600	2.54605	5.6635e-06	2.39332	9.49151e-06	3.14267	5.9023e-07
TraesCS3D02G239500	2.52846	2.20359e-20	2.46611	4.72932e-20	2.89918	1.04094e-23
TraesCS2B02G266600	2.52325	2.13882e-33	6.64219	5.64258e-36	4.50757	2.97344e-36
TraesCS1A02G335300	2.52293	6.18494e-08	2.8549	1.48903e-09	4.36617	7.10549e-10
TraesCS3B02G040400	2.51017	9.62425e-05	3.28135	7.31857e-07	5.57297	1.156e-09
TraesCS6A02G281900	2.50172	4.93006e-07	5.52894	1.85406e-17	6.92636	2.1054e-15
TraesCS1B02G424700	2.4971	1.71498e-14	2.4821	5.14436e-15	3.38537	7.24376e-18
TraesCS3D02G232500	2.46143	2.34021e-07	2.70827	1.21523e-08	5.30381	1.21057e-10
TraesCS1D02G404400	2.45717	1.0774e-25	2.63145	1.48804e-29	3.75727	1.16597e-33
TraesCS1D02G381100	2.44102	2.40835e-14	4.39355	1.9532e-36	5.11045	4.80189e-35
TraesCS1A02G374400	2.42755	7.1547e-05	3.24723	5.08308e-08	4.94478	8.74021e-17
TraesCS3D02G534200	2.40701	3.59382e-08	2.562	3.27952e-09	3.02269	7.76763e-12
TraesCS3A02G036000	2.40461	6.83136e-05	3.27458	3.83332e-07	4.05797	2.86497e-07
TraesCS2D02G549200	2.3886	2.23989e-62	3.15756	1.54792e-92	2.70344	2.28792e-63
TraesCS7D02G180600	2.38215	4.55646e-114	3.11264	1.87259e-174	3.83356	3.15265e-172
TraesCS1B02G018100	2.36669	5.12157e-11	2.39034	1.89859e-11	8.05835	5.49209e-21
TraesCS7D02G048000	2.36215	2.2814e-37	2.61516	4.36511e-45	4.386	1.55487e-50
TraesCS3A02G408200	2.36149	5.04832e-09	3.524	8.69722e-17	6.88099	2.08028e-18
TraesCS5D02G072700	2.35027	3.96351e-11	3.51355	1.59835e-20	2.54648	5.11029e-12
TraesCS5A02G310700	2.32817	3.38988e-13	3.01622	2.95303e-19	5.30816	6.93928e-19
TraesCS1A02G263600	2.32276	2.60866e-46	2.50001	9.39973e-54	9.01317	2.24815e-36

## Sheet: DOWN1BOEX DH
gene ID	Drought-stressed
	OEX/WT		OEX/empty vector		OEX/siRNA
	LOG2FC	Adj pVAL	LOG2FC	Adj pVAL	LOG2FC	Adj pVAL
TraesCS2B02G599800	-9.35676	2.52477e-38	-5.72915	1.57039e-14	-6.57103	3.19388e-19
TraesCS2B02G599900	-9.021	1.89463e-31	-5.50934	6.13638e-12	-4.29321	2.66961e-07
TraesCS1B02G170100	-8.11605	7.76831e-71	-6.22557	6.9678e-42	-8.4532	1.91429e-77
TraesCS1B02G170200	-7.94005	8.05162e-118	-5.47751	2.25158e-55	-9.18408	1.26445e-158
TraesCS1A02G152600	-7.50307	2.39184e-29	-5.90856	1.80419e-18	-8.16342	4.07358e-35
TraesCS3D02G078900	-7.35982	2.15132e-20	-8.45758	6.10274e-27	-3.53753	6.59914e-05
TraesCS3D02G162500	-7.14259	6.76286e-47	-5.77694	1.39169e-30	-9.43121	1.21485e-82
TraesCS4A02G177600	-6.99029	1.4398e-49	-5.50135	1.57146e-30	-6.33834	7.90471e-41
TraesCS1A02G152800	-6.87692	1.19001e-22	-7.19184	6.89429e-25	-9.49903	1.33441e-43
TraesCS1D02G149700	-6.83513	1.67447e-40	-5.3882	1.79322e-25	-7.39214	8.16575e-48
TraesCS7A02G160900	-6.71005	6.24706e-19	-4.30876	6.17883e-08	-3.97373	1.01422e-06
TraesCS2B02G336700	-6.63698	3.68573e-18	-6.08585	2.17108e-15	-4.93417	3.53868e-10
TraesCS6B02G245800	-6.38946	6.68377e-19	-3.87517	4.65593e-07	-4.64261	4.99416e-10
TraesCS6A02G018000	-6.36327	9.32847e-93	-5.12037	2.67223e-59	-7.08528	6.51884e-116
TraesCS7D02G023300	-6.32791	1.25586e-24	-3.58298	7.65312e-08	-9.40759	3.89673e-55
TraesCS6D02G339100	-6.07237	2.64141e-17	-7.56849	5.48375e-27	-6.5667	1.67756e-20
TraesCS5B02G029300	-5.98041	7.67342e-14	-6.32018	1.52578e-15	-7.33691	4.64299e-21
TraesCS6D02G057900	-5.84695	2.80438e-11	-4.62638	2.75475e-07	-3.67701	8.24614e-05
TraesCS1B02G367800	-5.81926	8.91506e-55	-4.31111	2.50702e-30	-3.63181	6.43239e-22
TraesCS7D02G531500	-5.81479	6.58603e-10	-5.39224	1.17179e-08	-4.616	1.49747e-06
TraesCS1A02G066300	-5.7979	1.46359e-14	-5.77621	1.44338e-14	-3.86887	1.41903e-06
TraesCS5B02G394100	-5.72823	4.00564e-17	-3.52937	1.17508e-06	-4.50618	1.08842e-10
TraesCS2D02G339900	-5.70518	1.23324e-15	-3.57591	2.98426e-06	-7.21228	2.40113e-25
TraesCS1D02G341700	-5.66472	9.22506e-15	-5.78911	1.53608e-15	-7.53448	1.83093e-26
TraesCS6A02G374400	-5.57845	9.87255e-55	-6.63986	1.18607e-78	-2.40613	9.70579e-09
TraesCS7D02G349400	-5.50653	3.18135e-13	-5.0899	2.03871e-11	-4.69169	1.07237e-09
TraesCS7B02G475800	-5.49035	1.37345e-13	-5.22695	1.92491e-12	-6.97353	4.11217e-22
TraesCS3D02G102300	-5.48139	5.86403e-16	-3.02961	5.47693e-05	-8.68733	1.02609e-40
TraesCS7B02G243100	-5.46233	8.81697e-10	-4.60084	3.79661e-07	-5.64905	1.1971e-10
TraesCS2D02G397700	-5.40514	2.82238e-58	-3.03263	1.31376e-17	-5.00007	1.3396e-49
TraesCS5B02G446200	-5.36611	8.14784e-12	-4.64217	5.66625e-09	-5.03592	1.51976e-10
TraesCS4B02G337600	-5.21816	1.33011e-15	-3.64144	9.08169e-08	-3.30403	2.08092e-06
TraesCS1B02G104500	-5.17124	1.70895e-17	-4.37614	1.42286e-12	-3.8419	1.71465e-09
TraesCS5B02G519700	-5.15674	3.61295e-09	-6.09297	8.53519e-13	-6.75116	8.42166e-16
TraesCS5B02G485400	-5.14827	6.91842e-10	-5.25783	2.12737e-10	-5.02193	1.45573e-09
TraesCS5B02G454500	-5.11795	4.89001e-09	-4.42839	5.77324e-07	-5.29643	7.46629e-10
TraesCS2A02G034000	-5.11139	3.44604e-08	-3.84065	7.22203e-05	-8.18698	8.10272e-21
TraesCS6D02G223200	-5.04365	1.4197e-18	-3.4451	1.06907e-08	-5.04433	1.04036e-18
TraesCS4A02G342300	-5.03126	2.75665e-11	-6.31588	6.57622e-18	-5.97284	4.19644e-16
TraesCS3D02G126700	-5.02957	9.55673e-07	-4.11169	8.05408e-05	-4.9524	8.59052e-07
TraesCS5A02G376900	-5.0173	7.9669e-25	-3.8499	1.45283e-14	-5.2908	7.84398e-28
TraesCS4A02G242800	-5.00313	2.77931e-08	-5.2361	4.05841e-09	-4.71415	1.55727e-07
TraesCS5A02G397900	-4.99972	6.02981e-14	-4.38413	7.81374e-11	-5.93062	6.63371e-20
TraesCS6A02G228900	-4.99229	3.60561e-40	-4.38034	9.63241e-31	-4.01869	5.0967e-25
TraesCS1D02G404600	-4.98063	8.70867e-11	-4.97125	7.32216e-11	-5.89157	2.74556e-15
TraesCS1B02G053900	-4.97646	4.67706e-07	-4.92764	5.56349e-07	-4.24807	2.08306e-05
TraesCS3D02G009700	-4.97374	8.62667e-13	-2.95328	9.69143e-05	-4.93011	1.05746e-12
TraesCS4B02G086500	-4.96108	1.5769e-08	-4.65224	1.26101e-07	-4.82808	2.92163e-08
TraesCS7B02G273800	-4.95567	1.06415e-13	-4.23396	4.14273e-10	-4.34441	1.41993e-10
TraesCS1B02G092000	-4.90767	4.21995e-08	-3.90278	2.42889e-05	-5.16594	4.2455e-09
TraesCS6D02G396800	-4.81521	6.91828e-46	-5.51982	2.70007e-61	-4.63235	4.39983e-42
TraesCS1A02G242000	-4.78295	1.35723e-07	-5.40738	1.08135e-09	-5.98453	6.56649e-12
TraesCS7A02G057800	-4.77765	1.82041e-06	-6.1891	1.42517e-10	-4.73647	1.60221e-06
TraesCS3B02G313400	-4.77421	1.0978e-13	-5.29482	4.64483e-17	-6.95486	1.02992e-29
TraesCSU02G031000	-4.72786	1.42936e-08	-3.92591	4.46955e-06	-4.92148	2.14122e-09
TraesCS7B02G099800	-4.6898	2.31224e-07	-4.03088	1.27849e-05	-5.41019	7.36816e-10
TraesCS4D02G134900	-4.65969	6.14508e-99	-5.41074	3.41458e-136	-5.43498	2.69339e-136
TraesCS5A02G330900	-4.6496	9.15202e-11	-5.02096	1.04884e-12	-6.85508	7.46377e-24
TraesCS4B02G122300	-4.64732	5.67372e-89	-2.96432	1.00602e-33	-6.20279	3.78701e-163
TraesCS3A02G411900	-4.6205	8.26541e-09	-4.54092	1.29096e-08	-6.17955	6.8646e-16
TraesCS2A02G438300	-4.61508	1.07145e-13	-4.14132	3.47954e-11	-3.15663	1.12084e-06
TraesCS7D02G251400	-4.56372	2.40985e-07	-5.59298	5.73134e-11	-4.36425	7.45474e-07
TraesCS5A02G064600	-4.56237	7.99519e-09	-4.93992	1.90936e-10	-5.46167	8.82135e-13
TraesCS5B02G077500	-4.55426	2.20641e-11	-4.7137	2.49524e-12	-3.6543	2.3204e-07
TraesCS2A02G026600	-4.5371	5.19417e-16	-2.81629	3.45309e-06	-3.84676	2.46375e-11
TraesCS4A02G145400	-4.52915	1.48679e-35	-3.00606	2.93864e-15	-5.19512	2.44743e-47
TraesCS7A02G407500	-4.52845	3.47053e-06	-4.35584	7.91826e-06	-3.87604	8.83083e-05
TraesCS7B02G414800	-4.51517	5.036e-08	-4.98995	7.88848e-10	-5.43607	1.07728e-11
TraesCS2B02G598800	-4.48761	1.78376e-07	-3.67981	3.2253e-05	-5.34283	1.16142e-10
TraesCS1D02G327600	-4.47077	8.08202e-12	-4.83657	5.25242e-14	-5.68823	1.83731e-19
TraesCS2D02G489200	-4.46833	5.67388e-85	-5.30998	4.07038e-122	-4.61325	2.21314e-90
TraesCS2A02G520800	-4.44579	1.60673e-09	-4.56771	3.51422e-10	-7.94938	5.4118e-31
TraesCS6D02G016100	-4.39272	2.51008e-09	-6.92584	1.83327e-23	-8.09287	2.96868e-32
TraesCS5B02G083900	-4.38102	5.10752e-11	-5.21875	1.08784e-15	-6.57146	5.8552e-25
TraesCS1B02G202700	-4.35312	7.73e-08	-5.24501	1.91085e-11	-6.41117	3.81862e-17
TraesCS3B02G073700	-4.34573	2.86148e-15	-3.18919	3.07226e-08	-3.23843	2.30807e-08
TraesCS7D02G375800	-4.32165	4.9322e-07	-5.92508	3.8962e-13	-4.71086	1.99813e-08
TraesCS2B02G471100	-4.2927	1.30032e-07	-4.41973	3.88045e-08	-3.69633	7.85793e-06
TraesCS4B02G108200	-4.27108	2.56009e-11	-4.19678	4.58539e-11	-6.14033	6.21163e-24
TraesCS5A02G233200	-4.26273	1.85848e-05	-5.65288	2.84534e-09	-4.01684	5.00663e-05
TraesCS6A02G294200	-4.26067	5.81168e-17	-3.85964	4.72269e-14	-2.59299	2.39371e-06
TraesCS6A02G404700	-4.25577	1.18885e-11	-5.30422	1.95783e-18	-6.3607	1.05383e-26
TraesCS1D02G423100	-4.24538	4.1097e-09	-5.22285	5.41936e-14	-7.56726	1.33313e-29
TraesCS5B02G039300	-4.23599	1.46408e-06	-3.88551	1.17025e-05	-4.21973	1.31336e-06
TraesCS2D02G420700	-4.23055	2.08605e-06	-4.85698	1.96948e-08	-4.36412	6.65936e-07
TraesCS3D02G495800	-4.20658	2.93037e-05	-4.17185	3.03735e-05	-4.19366	2.34052e-05
TraesCS6B02G287700	-4.20066	7.91637e-35	-3.42467	8.98703e-23	-5.49748	1.93958e-61
TraesCS4A02G368100	-4.18877	2.37523e-06	-3.92121	1.08439e-05	-4.6528	6.96523e-08
TraesCS4D02G058200	-4.18718	2.28477e-06	-3.7243	3.3858e-05	-3.70317	3.96228e-05
TraesCS5D02G447500	-4.18712	8.38492e-67	-2.5648	1.41493e-23	-2.74238	6.43122e-26
TraesCS4A02G125300	-4.18653	8.02397e-06	-5.74996	1.07951e-10	-5.12309	1.12523e-08
TraesCS6D02G241900	-4.17517	6.52987e-18	-5.0353	1.31515e-26	-3.43447	7.91618e-12
TraesCS2A02G034500	-4.16413	8.63813e-06	-4.13272	8.67599e-06	-7.40485	6.6767e-18
TraesCS5B02G211100	-4.1594	1.10834e-06	-3.81346	9.39892e-06	-5.49196	1.21553e-11
TraesCS5D02G478700	-4.13249	4.91514e-05	-5.33931	4.15404e-08	-4.07615	4.9101e-05
TraesCS6B02G295600	-4.11118	1.2191e-07	-4.67794	5.25915e-10	-5.45061	1.38233e-13
TraesCS5B02G259900	-4.10937	2.3784e-06	-4.63327	4.46843e-08	-4.77014	1.39944e-08
TraesCS2B02G323200	-4.10834	3.06801e-05	-3.88471	8.29225e-05	-5.02281	9.4026e-08
TraesCS5D02G136700	-4.10123	4.36295e-15	-4.38985	1.99202e-17	-2.40669	2.10168e-05
TraesCS3D02G370500	-4.09229	1.99119e-06	-4.11211	1.40445e-06	-4.90548	2.95024e-09
TraesCS5D02G208900	-4.0789	5.22626e-05	-4.81952	7.56068e-07	-4.86024	4.77598e-07
TraesCS2A02G393800	-4.06753	4.6661e-18	-2.98814	1.17832e-09	-5.18524	4.63886e-30
TraesCS7D02G176000	-4.06645	5.89452e-10	-6.31208	1.87682e-24	-5.44926	3.22584e-18
TraesCS5A02G409700	-4.06204	8.06792e-12	-3.85007	9.43381e-11	-3.33791	5.06319e-08
TraesCS5D02G401300	-4.04483	8.4084e-21	-7.58978	1.61259e-76	-3.7823	6.90754e-18
TraesCS3A02G049500	-4.04088	3.83222e-06	-5.96171	3.8962e-13	-4.71278	2.26641e-08
TraesCS1A02G264500	-4.02479	2.15609e-21	-4.66445	1.73836e-29	-4.09258	5.53607e-22
TraesCS1A02G234600	-4.01865	8.64716e-85	-2.66495	1.0414e-34	-4.61199	8.07649e-113
TraesCS4A02G226100	-4.01195	1.40066e-12	-4.86042	1.08075e-18	-5.19436	2.09926e-21
TraesCS1D02G291500	-3.99542	1.03727e-06	-5.95275	6.82847e-15	-6.67885	7.37016e-19
TraesCS3D02G301600	-3.99255	6.77833e-06	-5.88331	2.78729e-12	-5.96502	8.73137e-13
TraesCS6B02G288500	-3.98956	2.19177e-20	-4.99307	5.99847e-33	-4.45788	1.11953e-25
TraesCS4D02G177400	-3.98217	9.47239e-21	-3.12792	1.06386e-12	-3.85074	3.44059e-19
TraesCS4A02G264200	-3.96701	4.60386e-05	-5.10753	3.28119e-08	-6.04144	6.58077e-11
TraesCS5B02G488200	-3.96696	2.14024e-20	-3.70087	7.28933e-18	-3.85787	3.82412e-19
TraesCS5D02G407400	-3.95494	8.07126e-15	-4.55544	4.99052e-20	-4.67699	5.11495e-21
TraesCS7A02G246200	-3.95439	3.03833e-14	-3.83065	1.61553e-13	-4.91403	2.10841e-22
TraesCS7A02G126700	-3.94312	1.35161e-12	-4.79319	4.37345e-19	-4.30121	4.47215e-15
TraesCS1D02G176000	-3.92834	7.70666e-27	-3.23128	6.06338e-18	-4.6304	6.81017e-38
TraesCS2B02G224800	-3.92829	1.20835e-07	-3.94435	8.53378e-08	-4.29547	3.29817e-09
TraesCS7D02G297800	-3.90891	5.85841e-06	-4.22049	5.3721e-07	-5.91958	1.34624e-13
TraesCS5D02G038800	-3.89221	5.72641e-19	-5.10008	2.98227e-33	-4.41686	1.12906e-24
TraesCS2A02G368000	-3.89022	2.21887e-05	-6.13828	5.4971e-13	-5.2589	1.04607e-09
TraesCS7B02G145200	-3.84413	1.7083e-05	-5.30129	2.76171e-10	-5.43608	7.14445e-11
TraesCS7A02G018500	-3.82358	5.59532e-06	-4.64598	8.26457e-09	-6.25368	6.92747e-16
TraesCS3D02G489700	-3.78822	4.20335e-05	-6.25384	2.08745e-13	-4.30364	1.41705e-06
TraesCS4A02G192900	-3.78362	7.91086e-86	-2.40645	6.4444e-32	-4.96903	2.76525e-153
TraesCS1D02G241900	-3.74906	6.1272e-05	-5.83914	1.511e-11	-3.77203	4.52361e-05
TraesCS7D02G370600	-3.74826	2.6913e-06	-3.67781	3.70144e-06	-4.3196	2.2856e-08
TraesCS5A02G263100	-3.73855	4.93625e-05	-6.60682	6.39186e-15	-3.74922	3.76807e-05
TraesCS7D02G480500	-3.72894	1.38017e-24	-2.34994	1.70567e-09	-3.78365	4.08931e-25
TraesCS3D02G013600	-3.7258	2.74993e-07	-4.5921	4.32824e-11	-4.69218	1.37443e-11
TraesCS2D02G219800	-3.72384	3.37301e-11	-3.83021	5.05155e-12	-4.49785	1.51823e-16
TraesCS3B02G611100	-3.72176	8.99517e-44	-4.15546	4.45436e-56	-5.80991	1.11823e-112
TraesCS7D02G053100	-3.71743	8.08523e-101	-3.24548	6.90278e-76	-3.5487	4.58188e-89
TraesCS4B02G070500	-3.71554	5.69096e-14	-2.99883	3.34827e-09	-2.45449	4.6432e-06
TraesCS2A02G205500	-3.70509	4.24575e-63	-3.18572	3.85279e-46	-2.59467	3.56406e-28
TraesCS7B02G340600	-3.70376	8.67732e-05	-4.13426	6.45484e-06	-4.47036	6.87419e-07
TraesCS3D02G364300	-3.70345	4.32647e-10	-4.62222	7.99821e-16	-3.95521	1.38663e-11
TraesCS2D02G537800	-3.69876	6.86745e-05	-3.76767	4.00423e-05	-5.14626	3.31289e-09
TraesCS4D02G120400	-3.65471	1.32199e-97	-2.39249	1.41423e-38	-5.10813	1.16796e-199
TraesCS3B02G474500	-3.65177	1.13816e-38	-2.81189	2.17761e-22	-3.76266	1.14123e-40
TraesCS3B02G367100	-3.62077	4.22493e-05	-4.78234	8.64428e-09	-3.65328	3.08145e-05
TraesCS7D02G416600	-3.61766	1.13507e-14	-3.31513	1.96302e-12	-5.4654	9.3759e-35
TraesCS3B02G034600	-3.61219	5.79081e-06	-4.06559	1.25689e-07	-5.53212	4.51998e-14
TraesCS3D02G389000	-3.60642	7.83749e-05	-4.82041	2.10509e-08	-5.36935	2.02896e-10
TraesCS7A02G540600	-3.59857	1.27257e-05	-4.04955	4.31449e-07	-5.14809	2.67466e-11
TraesCS2B02G604600	-3.59824	1.1438e-05	-3.96073	6.9124e-07	-4.14881	1.59692e-07
TraesCS7D02G476200	-3.5944	5.47415e-17	-3.60543	2.38853e-17	-5.6539	4.22061e-44
TraesCS7D02G494000	-3.56865	6.52161e-14	-5.1529	2.83279e-30	-6.54243	2.05323e-49
TraesCS6D02G310900	-3.56691	4.65966e-16	-3.5208	7.24105e-16	-3.86812	6.75773e-19
TraesCS6D02G241200	-3.53031	1.32118e-30	-2.99342	9.52521e-22	-5.16774	5.51253e-69
TraesCS4B02G060200	-3.52176	7.66737e-05	-3.76046	1.52796e-05	-5.91551	2.7761e-13
TraesCS2B02G318600	-3.51869	8.61581e-07	-4.43661	7.50063e-11	-6.63152	2.67188e-24
TraesCS2B02G503500	-3.49893	1.16011e-05	-3.26207	4.67343e-05	-5.94174	1.96747e-16
TraesCS6D02G100200	-3.49877	3.82143e-06	-5.91759	8.54846e-18	-7.33523	1.58047e-27
TraesCS5A02G513200	-3.49639	5.30341e-112	-3.80504	7.16701e-136	-5.23548	3.9988e-264
TraesCS1A02G339700	-3.47051	1.37876e-15	-3.26005	6.85363e-14	-4.56538	1.03643e-27
TraesCS2B02G168200	-3.46634	1.08338e-05	-4.19929	2.96282e-08	-3.81794	6.43132e-07
TraesCS4B02G247700	-3.44572	1.46028e-07	-3.64572	1.41337e-08	-3.77589	4.24764e-09
TraesCS7D02G540700	-3.44177	1.55653e-54	-3.77262	3.67631e-67	-4.99798	2.40182e-120
TraesCS2B02G392700	-3.43417	2.03435e-26	-3.81297	5.60437e-33	-3.93581	5.48467e-35
TraesCS6A02G285600	-3.40828	1.1778e-10	-3.62205	3.01867e-12	-4.86691	2.50604e-22
TraesCS6A02G111600	-3.4066	1.98101e-05	-5.24144	7.65356e-13	-7.57974	5.76902e-27
TraesCS2D02G478400	-3.40002	4.98358e-11	-3.34579	7.32859e-11	-5.59818	2.20416e-31
TraesCS6B02G275300	-3.3997	4.26563e-19	-4.4711	1.77064e-34	-6.15295	1.23246e-66
TraesCS4A02G227100	-3.38247	1.29924e-06	-3.98191	3.5188e-09	-3.94041	5.73829e-09
TraesCS5A02G004200	-3.37872	1.91373e-12	-3.44825	3.71805e-13	-2.97505	1.53865e-09
TraesCS6B02G378100	-3.36724	5.54421e-11	-5.33255	5.68214e-29	-7.58185	1.71256e-59
TraesCS6B02G252800	-3.35824	5.55268e-122	-3.36484	4.82106e-124	-2.71771	1.72938e-72
TraesCS6B02G031500	-3.35814	6.99842e-14	-7.87437	5.31862e-82	-7.15323	9.44896e-68
TraesCS5B02G393500	-3.31713	1.44138e-07	-3.5141	1.38327e-08	-4.04427	2.88968e-11
TraesCS3A02G342300	-3.28862	7.33165e-05	-3.41232	2.7254e-05	-6.59596	4.22234e-19
TraesCSU02G026800	-3.28114	4.1267e-05	-6.18505	4.21827e-18	-7.18753	1.32591e-24
TraesCS4B02G140200	-3.27422	5.72057e-61	-3.26301	2.79134e-61	-2.70843	1.08907e-38
TraesCS1D02G327300	-3.26316	3.95615e-05	-4.39076	4.10802e-09	-3.36255	1.76938e-05
TraesCS2D02G376300	-3.24937	8.874e-54	-2.39774	2.61926e-28	-2.80232	7.48293e-38
TraesCS3A02G316800	-3.24639	6.23419e-09	-2.4753	2.14604e-05	-2.38526	6.49607e-05
TraesCS7A02G007300	-3.24357	5.66075e-11	-3.05728	6.71551e-10	-5.01109	2.64163e-27
TraesCS4B02G153600	-3.2406	3.20928e-08	-3.72805	4.78347e-11	-3.45747	2.4084e-09
TraesCS6D02G174700	-3.23081	1.82653e-27	-4.50405	8.27259e-57	-5.32528	4.55234e-80
TraesCS5D02G024300	-3.21787	9.89414e-12	-2.94418	5.839e-10	-2.73532	2.54496e-08
TraesCS2A02G022000	-3.20842	6.90017e-11	-3.66282	1.66268e-14	-3.00504	2.00496e-09
TraesCS7B02G478200	-3.20376	5.72933e-44	-3.52625	9.6282e-55	-4.84467	6.26133e-106
TraesCS4B02G153000	-3.1971	5.73119e-05	-3.68644	1.95598e-06	-3.62571	2.32661e-06
TraesCS7D02G494900	-3.19351	5.30157e-08	-4.3429	7.86653e-15	-3.36963	6.19143e-09
TraesCS2A02G215300	-3.1729	7.20178e-11	-2.94739	1.60976e-09	-4.29003	1.94893e-20
TraesCS1B02G445600	-3.16911	6.03862e-05	-4.50308	5.42513e-10	-7.33154	1.21072e-26
TraesCS1A02G021700	-3.16361	3.63484e-06	-2.95717	1.57428e-05	-3.68629	2.44204e-08
TraesCS3A02G395400	-3.15916	1.03235e-12	-4.43154	3.77295e-26	-4.38315	2.92938e-25
TraesCS1A02G226900	-3.15385	2.15764e-05	-3.22472	1.04322e-05	-4.90892	7.81987e-13
TraesCS2B02G030300	-3.15017	1.15375e-45	-2.86712	8.36308e-38	-2.97991	1.13722e-39
TraesCS3B02G378500	-3.13475	1.48853e-26	-3.5729	4.54331e-35	-2.91253	1.29199e-22
TraesCS7B02G302900	-3.12179	4.21651e-10	-3.10869	3.56042e-10	-2.41169	4.81925e-06
TraesCS2A02G488900	-3.11182	7.93777e-49	-2.86619	1.38174e-41	-3.3613	2.34351e-57
TraesCS4D02G153400	-3.1013	8.11894e-29	-2.32311	8.90525e-16	-4.62927	3.53095e-67
TraesCS5A02G089400	-3.09553	9.40392e-06	-4.02597	7.71787e-10	-6.78884	2.70299e-28
TraesCS2A02G393900	-3.08031	4.735e-12	-4.40719	1.23942e-24	-4.80014	2.37951e-29
TraesCS1D02G018100	-3.07146	5.54453e-08	-3.16636	1.28992e-08	-3.05242	7.18619e-08
TraesCS3D02G256500	-3.06229	5.98172e-05	-6.20598	5.1354e-20	-5.99439	8.46058e-19
TraesCS6D02G349800	-3.04785	6.39796e-07	-2.45847	9.28692e-05	-2.89234	2.4149e-06
TraesCS3A02G256200	-3.04202	6.73682e-05	-6.69516	2.86224e-23	-4.36671	6.15153e-10
TraesCS5B02G444100	-3.03572	4.28024e-52	-2.766	3.47588e-43	-2.60084	1.23386e-35
TraesCS4D02G327100	-3.03482	9.61225e-05	-3.28195	1.44814e-05	-3.93059	8.47324e-08
TraesCS6B02G278100	-3.01984	1.20587e-10	-3.67099	5.33051e-16	-4.18246	9.98627e-21
TraesCS5D02G245800	-3.01709	1.00579e-06	-4.20136	2.46323e-13	-3.91502	2.25651e-11
TraesCS2B02G516700	-3.00158	1.49677e-129	-3.47467	9.4625e-176	-2.3643	4.40566e-78
TraesCS5D02G325900	-2.99926	8.88951e-61	-3.99232	3.69427e-113	-2.57914	2.33826e-42
TraesCS3A02G015100	-2.98905	5.30825e-05	-4.63127	8.0539e-12	-5.4333	2.72417e-16
TraesCS7A02G317400	-2.98184	2.78119e-27	-2.37235	3.28056e-17	-3.20765	2.52126e-31
TraesCS6A02G184600	-2.97226	1.03726e-167	-2.9812	1.10798e-170	-2.89589	1.66486e-153
TraesCS1D02G252600	-2.94088	2.88777e-11	-2.59175	6.6752e-09	-3.86856	9.5366e-20
TraesCS6B02G358800	-2.92249	1.45462e-06	-3.10308	1.65742e-07	-4.03763	1.52842e-12
TraesCS1A02G284900	-2.92074	5.4228e-24	-2.53545	4.6811e-18	-2.66814	3.42872e-19
TraesCS4B02G372100	-2.9175	1.50795e-08	-3.815	5.93616e-15	-4.00738	2.40704e-16
TraesCS1D02G436500	-2.9059	2.88323e-13	-3.76932	2.09813e-23	-6.5834	2.08636e-74
TraesCS5D02G546400	-2.89466	2.96291e-24	-3.52981	8.55514e-38	-3.72067	3.68789e-41
TraesCS2B02G411900	-2.89223	8.21999e-31	-3.98626	7.55599e-61	-5.68329	5.76287e-126
TraesCS4A02G442800	-2.88209	4.68164e-08	-2.98599	7.97564e-09	-4.88597	4.81746e-24
TraesCS5B02G532400	-2.87725	5.12392e-08	-4.65016	1.58664e-20	-4.02581	1.52391e-15
TraesCS3B02G543600	-2.86556	1.50155e-06	-3.2516	2.05098e-08	-2.82192	1.9294e-06
TraesCS6A02G181500	-2.85517	7.50969e-17	-3.35141	1.04854e-23	-3.00819	1.23542e-18
TraesCS4D02G083300	-2.85427	1.40534e-07	-3.83096	8.07973e-14	-2.96786	3.64378e-08
TraesCS3D02G332200	-2.85273	1.58034e-09	-2.9541	2.08969e-10	-2.32818	2.71706e-06
TraesCS4D02G069300	-2.8399	9.62445e-34	-2.56299	1.73327e-27	-4.65915	1.9865e-97
TraesCS2A02G524900	-2.83289	7.11269e-13	-3.58329	1.28323e-20	-2.52042	2.31002e-10
TraesCS4D02G295200	-2.83191	8.1977e-12	-2.78237	1.32368e-11	-2.31937	1.01632e-07
TraesCS6D02G222600	-2.82629	8.99325e-35	-5.05277	2.01512e-118	-2.41515	2.8435e-24
TraesCS7D02G387300	-2.82152	3.61354e-05	-2.88574	1.86082e-05	-3.57299	4.12603e-08
TraesCS2D02G391800	-2.81042	5.99859e-12	-4.14409	1.05569e-27	-5.73013	3.19911e-54
TraesCS3B02G376300	-2.78578	3.20353e-27	-3.15344	1.24262e-35	-3.0615	2.16522e-32
TraesCS5B02G178400	-2.78086	1.57657e-16	-3.76888	6.26255e-32	-3.92408	4.06208e-34
TraesCS1B02G022100	-2.77077	8.89957e-08	-2.81142	3.7915e-08	-4.4033	6.09189e-20
TraesCS6B02G362700	-2.76654	1.03617e-20	-2.98317	1.28267e-24	-3.10973	3.76592e-26
TraesCS5B02G467700	-2.75091	7.65522e-06	-3.57351	1.08203e-09	-2.74807	7.23105e-06
TraesCS4B02G299800	-2.74512	8.39457e-13	-4.91966	1.79408e-43	-3.03143	1.51174e-15
TraesCS2A02G551000	-2.74185	3.26305e-22	-3.65257	1.33309e-41	-3.50004	5.58523e-37
TraesCS3B02G107000	-2.74084	4.89349e-16	-2.69482	8.85494e-16	-4.01147	6.31734e-36
TraesCS7D02G495500	-2.70933	1.07333e-19	-3.76952	2.48095e-39	-3.48643	4.46393e-33
TraesCS2B02G307400	-2.70896	2.41596e-17	-3.25771	3.28143e-26	-4.68357	7.88409e-56
TraesCS1B02G122300	-2.70857	6.91518e-05	-3.59918	1.92573e-08	-3.34546	2.64733e-07
TraesCS5D02G364500	-2.67629	3.43457e-12	-3.64711	5.9874e-24	-4.82702	1.02117e-42
TraesCS1D02G114700	-2.67471	1.88586e-27	-4.55601	1.61894e-89	-4.51906	1.11303e-85
TraesCS4A02G224700	-2.6512	2.83556e-22	-3.87843	3.83008e-51	-4.08823	4.21982e-56
TraesCS2A02G295200	-2.64041	4.55324e-05	-2.80698	1.01741e-05	-3.31756	8.34843e-08
TraesCS5B02G146500	-2.63794	1.05947e-06	-4.13578	1.55008e-16	-3.85968	2.66475e-14
TraesCS5B02G163500	-2.63097	2.71421e-47	-2.62286	1.1161e-47	-3.95807	2.61117e-112
TraesCS4D02G182800	-2.62642	8.07761e-22	-4.47082	5.40947e-68	-3.94272	1.97626e-51
TraesCS2B02G577400	-2.61367	2.36086e-68	-2.62685	1.65342e-69	-2.31803	7.52262e-53
TraesCS2A02G562200	-2.60854	8.77409e-06	-2.84317	5.9995e-07	-3.4566	4.83489e-10
TraesCS4D02G195700	-2.56558	5.17406e-05	-5.04607	9.79557e-19	-3.73175	2.65586e-10
TraesCS3A02G009100	-2.56197	4.77062e-09	-2.34496	9.33839e-08	-3.38378	1.1273e-15
TraesCS4D02G298700	-2.5451	7.13431e-19	-5.03262	1.18654e-81	-4.88993	3.24137e-76
TraesCS2B02G324500	-2.54083	1.02086e-05	-2.79056	5.51986e-07	-3.19615	6.24082e-09
TraesCS2A02G527800	-2.53054	1.08827e-16	-2.48794	2.19852e-16	-3.84218	7.34713e-40
TraesCS1A02G215500	-2.52807	1.11806e-39	-2.47563	1.31229e-38	-2.77195	5.06462e-47
TraesCS6B02G100000	-2.51899	1.26198e-24	-2.97318	5.59307e-36	-3.48067	2.22868e-49
TraesCS4D02G289500	-2.51418	3.05503e-18	-2.84763	1.89597e-24	-5.81912	3.14996e-111
TraesCS7D02G472300	-2.50871	3.72125e-05	-3.18747	2.27626e-08	-3.0228	2.36244e-07
TraesCS2D02G408700	-2.50131	7.03675e-10	-3.16271	2.00599e-16	-4.43459	6.59732e-33
TraesCS6B02G099900	-2.50114	5.77673e-15	-3.12371	8.66671e-24	-4.41713	4.54339e-48
TraesCS6D02G162700	-2.48542	4.60525e-22	-4.11467	4.40481e-66	-3.89264	1.67834e-57
TraesCS4B02G052400	-2.47308	4.48968e-05	-3.04945	1.30878e-07	-3.05524	1.72432e-07
TraesCS5A02G409600	-2.45969	2.52977e-65	-3.59868	4.85668e-153	-4.00157	2.27869e-187
TraesCS4B02G243000	-2.45341	5.73564e-08	-3.37974	1.35601e-15	-4.76162	1.9365e-31
TraesCS1B02G085200	-2.45274	9.42598e-161	-2.36146	2.26291e-150	-3.06694	7.11093e-255
TraesCS7D02G504600	-2.4396	3.24024e-18	-2.33232	6.97855e-17	-3.0859	1.61145e-29
TraesCS6A02G261200	-2.43185	1.27729e-08	-2.37132	2.45219e-08	-2.37206	3.08666e-08
TraesCS2B02G168300	-2.42064	6.72137e-29	-3.18812	1.34914e-53	-3.53329	7.89617e-65
TraesCS5D02G185100	-2.40894	2.28901e-16	-2.33172	1.35004e-15	-3.24114	2.50123e-30
TraesCS7A02G373700	-2.40359	3.53703e-05	-3.09937	1.26782e-08	-2.87837	2.79008e-07
TraesCS6B02G348900	-2.39817	2.92352e-13	-3.1659	6.0429e-24	-4.27795	2.81103e-44
TraesCS5A02G078300	-2.37906	6.77869e-15	-2.43633	8.38072e-16	-2.8915	4.49031e-22
TraesCS6B02G284300	-2.33664	5.49567e-20	-4.97713	3.42666e-98	-2.46658	6.3765e-22
TraesCS2A02G464900	-2.32348	4.01624e-26	-2.52504	1.3433e-31	-3.01142	1.43733e-44
TraesCS2B02G163300	-2.3212	5.62455e-10	-2.47858	1.82946e-11	-3.51215	4.43069e-23
TraesCS5B02G358300	-2.31746	2.89349e-11	-2.74727	1.72444e-16	-4.6179	7.90081e-49
TraesCS4A02G304600	-2.3111	1.51661e-05	-3.26846	3.45753e-11	-4.97453	2.99569e-26

## Sheet: UPsiRNA1B DH
gene ID	Drought-stressed
	siRNA/WT		siRNA/empty vector		siRNA/OEX
	LOG2FC	Adj pVAL	LOG2FC	Adj pVAL	LOG2FC	Adj pVAL
TraesCS5A02G418400	10.5728	6.47572e-76	6.67266	1.8775e-183	5.63083	2.74715e-170
TraesCS5D02G426500	9.27071	3.85562e-58	5.89426	4.54786e-52	4.69753	2.38963e-36
TraesCS5D02G226900	8.90663	2.04839e-44	5.33637	3.01073e-103	5.62566	7.45486e-110
TraesCS6D02G273900	8.37267	1.704e-34	8.52249	3.18235e-36	4.9854	1.93655e-90
TraesCS5A02G489500	8.33083	1.23089e-33	4.46589	2.42037e-52	5.16175	1.47929e-59
TraesCS3D02G183100	8.31393	2.12438e-29	5.6801	3.18568e-44	6.03143	6.54572e-59
TraesCS3A02G225800	8.04506	4.1974e-25	5.49258	6.11588e-36	8.31531	1.16112e-27
TraesCS3B02G258600	7.88391	5.0997e-21	8.01014	6.338e-22	8.13446	5.00799e-23
TraesCS1D02G215400	7.8823	2.14887e-20	8.00563	2.9714e-21	8.12725	2.61957e-22
TraesCS1D02G315000	7.79385	1.06464e-18	7.91154	1.93014e-19	8.02786	2.27687e-20
TraesCS5D02G128400	7.45864	4.06849e-19	5.76062	5.24448e-21	4.89652	1.73631e-21
TraesCS1D02G428600	7.39591	5.77086e-23	4.22175	4.52132e-32	4.83379	2.72135e-35
TraesCS6A02G093700	7.29288	2.62431e-80	9.08467	2.80711e-51	9.53521	6.95711e-50
TraesCS3D02G009400	7.26091	6.1219e-16	7.37695	1.43172e-16	7.49168	2.21823e-17
TraesCS1A02G314800	7.15874	3.25061e-17	5.91225	1.11954e-16	7.0479	1.03769e-18
TraesCS5A02G257100	7.0223	6.10695e-96	4.49621	6.39055e-134	5.83485	5.78876e-145
TraesCS2B02G038600	6.93038	4.90519e-24	5.69719	7.11455e-29	5.62269	3.13295e-31
TraesCS6D02G088800	6.8988	1.71941e-156	9.49265	4.25583e-70	6.7755	3.3396e-206
TraesCS7A02G545200	6.83313	2.29521e-18	6.97133	2.66631e-19	7.10682	2.03053e-20
TraesCS2D02G303900	6.79738	4.11727e-18	4.70383	9.3663e-21	4.55204	3.86863e-22
TraesCS2A02G035300	6.76286	2.17716e-188	5.64593	1.22989e-267	7.00519	5.01284e-218
TraesCS6D02G128100	6.70701	3.97655e-14	4.84946	2.67432e-13	6.94505	1.66429e-15
TraesCS5A02G111500	6.65113	1.95283e-23	4.73447	1.64223e-29	7.67796	2.34277e-24
TraesCS2A02G025700	6.64797	7.61728e-97	5.25164	2.48273e-115	6.52197	3.72566e-117
TraesCS1B02G326800	6.36491	6.20696e-42	5.92977	1.23059e-43	6.89099	1.10601e-46
TraesCS2A02G025500	6.35357	5.34185e-17	4.30872	4.04935e-15	7.46995	6.03596e-19
TraesCS6B02G122800	6.17079	1.16533e-123	8.16417	3.04049e-81	8.86063	6.84023e-68
TraesCS1B02G326900	6.14802	3.52924e-71	6.32961	1.34803e-75	5.91074	1.27403e-86
TraesCS6D02G088600	6.1464	2.62152e-18	6.65347	4.76276e-19	6.79386	3.33131e-20
TraesCS1B02G226000	6.07623	1.19221e-09	6.17922	5.63031e-10	6.28117	1.96967e-10
TraesCS6D02G388000	6.06597	3.61681e-13	5.76271	1.42137e-13	5.02871	5.57452e-14
TraesCS3A02G000800	6.03187	6.16124e-10	5.20361	9.21703e-09	6.24828	8.34078e-11
TraesCS7B02G123000	5.9827	1.40549e-93	4.46469	2.65787e-117	4.79078	1.4013e-127
TraesCS6B02G122500	5.97291	1.73218e-14	6.11148	2.6957e-15	6.2474	2.80777e-16
TraesCS3A02G177700	5.96083	6.36184e-17	4.6024	5.82293e-15	6.79792	2.61712e-20
TraesCS7B02G112400	5.88413	5.60693e-17	4.26133	2.88938e-14	4.51981	1.04661e-15
TraesCS5B02G265500	5.86856	1.19548e-35	8.27002	1.29764e-27	4.38487	2.68625e-41
TraesCS2B02G048400	5.84444	3.18883e-238	4.45266	9.00558e-287	6.4957	4.33193e-253
TraesCS2D02G033500	5.78662	5.86917e-07	5.85012	4.86411e-07	4.96529	1.8449e-05
TraesCS5D02G387800	5.772	5.11903e-10	4.31973	2.37178e-08	4.46885	5.27662e-09
TraesCS2D02G034500	5.71681	1.21992e-21	6.07278	7.70596e-23	5.72542	1.22664e-24
TraesCS7B02G150000	5.71512	4.63892e-08	5.80951	2.70665e-08	4.88145	7.27642e-07
TraesCS3D02G223900	5.68689	6.80814e-10	5.80502	2.48122e-10	5.92149	6.61675e-11
TraesCS2D02G027700	5.68304	8.52094e-142	4.42996	1.14888e-169	5.79748	7.68716e-169
TraesCSU02G148600	5.60212	2.4496e-10	6.26186	1.36699e-11	6.37522	3.43073e-12
TraesCS5A02G278400	5.57671	8.04926e-10	5.69707	2.82266e-10	5.32756	2.9261e-10
TraesCS5D02G422100	5.55504	4.17642e-20	4.64449	3.67098e-22	4.70886	6.14408e-24
TraesCS6A02G094500	5.53332	6.21798e-15	6.36798	8.60159e-18	7.43542	1.13516e-20
TraesCS2D02G027800	5.42189	2.64315e-11	6.52332	5.94837e-13	6.63808	1.26092e-13
TraesCS3B02G207300	5.3857	3.2269e-78	5.40973	3.05562e-85	4.86052	7.41119e-95
TraesCS2D02G065500	5.31921	1.4272e-07	5.42222	7.7631e-08	4.87644	5.88491e-07
TraesCS3D02G009500	5.26792	8.45629e-06	4.86326	4.703e-05	5.37095	5.34757e-06
TraesCS2A02G569700	5.25407	5.22344e-17	6.70316	2.12877e-17	5.01584	1.19092e-19
TraesCS3D02G527300	5.23021	8.78877e-10	4.26111	3.63307e-09	5.48853	5.65068e-11
TraesCS3B02G376800	5.22915	3.07262e-09	5.35427	1.03856e-09	4.06684	1.0456e-08
TraesCS5B02G238500	5.19847	7.22367e-07	5.29655	4.29798e-07	5.39339	1.98383e-07
TraesCS7A02G521000	5.15733	3.59514e-14	5.31214	4.20183e-15	5.46314	3.27938e-16
TraesCS5A02G558500	5.06038	1.35996e-19	6.38278	1.56192e-22	8.44736	7.53666e-23
TraesCS1D02G306200	5.03957	4.19889e-200	8.53905	5.38204e-85	8.58167	3.04879e-93
TraesCS4B02G152500	5.035	5.42752e-13	5.4177	4.37845e-14	4.14956	4.05972e-12
TraesCS7A02G054500	5.02475	2.01978e-08	4.25936	8.80475e-08	5.26949	2.08863e-09
TraesCS1B02G086800	5.00959	8.52329e-19	4.18243	1.47707e-19	6.97331	1.28942e-19
TraesCS7A02G226300	4.99567	2.53539e-07	5.10927	1.21386e-07	5.22129	4.44442e-08
TraesCS4A02G442500	4.94348	2.91219e-08	5.06816	1.07968e-08	5.19095	3.00248e-09
TraesCS1B02G388300	4.91899	1.57191e-31	7.00282	1.09898e-24	5.38206	7.70131e-36
TraesCS5B02G048000	4.86102	5.42897e-11	5.82327	2.93256e-12	5.15752	1.4708e-12
TraesCS2B02G002800	4.8027	8.19764e-06	5.49087	4.82442e-07	5.57747	2.49001e-07
TraesCS6B02G182600	4.80159	7.31535e-44	4.05645	3.33964e-48	5.15965	6.27925e-51
TraesCS3D02G353800	4.77225	7.2731e-06	4.86919	4.63875e-06	4.96495	2.33248e-06
TraesCS6A02G094400	4.76491	2.95378e-99	9.11628	5.97317e-47	9.26835	2.56605e-49
TraesCSU02G250000	4.74586	3.69343e-48	7.32538	1.39281e-67	6.78594	6.4118e-72
TraesCSU02G137400	4.722	1.13907e-86	8.48439	4.82788e-38	8.3311	5.91266e-43
TraesCS2A02G034400	4.6993	8.02785e-29	4.16848	2.61508e-27	5.30181	4.50655e-34
TraesCS2B02G019000	4.68366	6.27238e-06	4.78512	3.80659e-06	4.88552	1.8125e-06
TraesCS4D02G081500	4.64824	7.44018e-234	5.67687	1.11412e-244	4.0535	2.95119e-242
TraesCS6D02G216000	4.63719	2.87085e-191	4.40074	2.90903e-202	4.87314	5.90809e-223
TraesCS7B02G131600	4.59863	6.12673e-06	4.70485	3.53628e-06	4.80984	1.59886e-06
TraesCS7D02G349300	4.59394	3.59641e-17	4.62593	2.34218e-18	6.92882	1.21967e-18
TraesCS7D02G233300	4.58539	1.75533e-24	4.65034	1.32346e-26	5.17945	6.52746e-28
TraesCS3A02G039800	4.58522	1.6218e-53	4.66829	1.14049e-58	5.23075	8.83062e-60
TraesCS2A02G067000	4.57819	7.82731e-152	6.85771	1.85989e-99	5.03442	2.20376e-175
TraesCS5D02G154900	4.57061	9.46143e-06	4.67386	5.71031e-06	4.77597	2.70984e-06
TraesCS3D02G040100	4.57014	9.94328e-174	7.14774	1.32745e-100	6.98486	5.63872e-119
TraesCS7A02G373800	4.55659	4.48782e-14	4.22071	4.60724e-14	7.02473	4.28479e-17
TraesCS1A02G306600	4.52203	2.48489e-152	8.91235	6.67635e-50	6.39245	4.52677e-123
TraesCS2B02G083700	4.49586	3.94149e-07	5.1111	3.19951e-08	5.22953	1.01763e-08
TraesCS3B02G550200	4.47112	2.67989e-10	5.86712	6.62642e-14	6.00231	8.19632e-15
TraesCS1B02G433200	4.44929	1.25775e-06	4.57174	5.59269e-07	4.69245	1.90461e-07
TraesCS3B02G331500	4.44174	4.83054e-12	6.25212	9.89579e-14	5.54692	2.94391e-14
TraesCS3D02G024200	4.43541	5.63703e-09	5.42484	2.17341e-10	4.72962	2.56161e-10
TraesCS4B02G083400	4.38661	5.94197e-103	6.26428	6.15104e-93	4.77252	3.69744e-121
TraesCS2A02G067100	4.37807	1.39095e-140	7.10905	1.5847e-145	5.27456	3.51327e-178
TraesCSU02G162400	4.37662	1.9804e-74	4.03309	1.29496e-73	5.96544	7.31898e-87
TraesCS7B02G103300	4.3742	2.88733e-69	6.11934	4.76495e-54	4.73936	1.33749e-81
TraesCS6D02G212500	4.36999	4.32739e-12	4.16517	1.29568e-12	6.26714	1.71658e-14
TraesCS4A02G232400	4.36985	2.79998e-195	5.47605	1.15678e-203	4.07114	1.21932e-215
TraesCS3B02G118300	4.34566	2.79028e-13	5.70473	4.97173e-14	5.15952	2.76252e-15
TraesCS1B02G050600	4.33123	1.19208e-87	4.77167	6.01084e-95	4.5773	2.75677e-103
TraesCSU02G023100	4.31793	9.33226e-13	5.37469	1.71331e-13	5.51812	1.83388e-14
TraesCS7A02G552700	4.31453	2.48784e-06	4.43905	1.12311e-06	4.56161	3.91448e-07
TraesCS6A02G143700	4.30956	1.04203e-10	6.42033	2.70058e-13	5.65094	2.35135e-13
TraesCSU02G086800	4.21447	2.00631e-07	6.57078	3.42478e-15	6.84902	2.08339e-16
TraesCS5D02G228300	4.19763	2.81417e-64	4.29404	6.47272e-70	4.00688	1.18284e-74
TraesCS2B02G212600	4.19539	6.05492e-11	5.13348	7.17774e-13	6.74326	7.55605e-15
TraesCS1D02G076900	4.14731	3.84722e-13	5.04316	8.08329e-15	6.49842	5.78065e-16
TraesCS3A02G489700	4.11399	1.07183e-07	5.11658	3.68367e-09	5.24172	9.31863e-10
TraesCS2B02G423600	4.09207	4.67662e-08	4.25047	1.28474e-08	6.3633	4.03536e-12
TraesCS4D02G045400	4.08832	3.93029e-214	4.45015	3.67044e-234	4.29085	2.23142e-254
TraesCS6A02G094600	4.07005	3.62151e-12	5.37055	1.78638e-18	5.75911	1.11605e-20
TraesCS2D02G555300	4.0091	1.91751e-27	5.29604	2.51101e-31	5.27679	7.214e-34
TraesCS1D02G411600	4.00544	2.67198e-149	6.89498	2.77737e-130	6.8937	2.72399e-144

## Sheet: DOWNsiRNA1B DH
gene ID	Drought-stressed
	siRNA/WT		siRNA/empty vector		siRNA/OEX
	LOG2FC	Adj pVAL	LOG2FC	Adj pVAL	LOG2FC	Adj pVAL
TraesCSU02G116700	-10.2353	9.76163e-43	-6.30493	1.42347e-16	-8.4942	1.03987e-29
TraesCS6D02G310500	-9.95788	4.98752e-44	-4.59331	8.8294e-10	-6.41383	1.06393e-18
TraesCS3D02G061900	-9.91563	9.78536e-37	-6.0171	6.73224e-14	-7.04602	5.98276e-19
TraesCS3A02G061600	-9.5464	7.25872e-51	-7.29162	7.20504e-30	-7.15718	6.47482e-29
TraesCS2D02G364500	-9.16272	1.85366e-28	-7.87374	3.74452e-21	-5.07366	2.90257e-09
TraesCS6A02G067600	-8.93688	3.30687e-30	-4.12329	5.77331e-07	-6.2716	2.66004e-15
TraesCS2D02G006500	-8.6397	1.64731e-36	-4.4621	4.39959e-10	-8.85828	2.16794e-38
TraesCS2B02G394400	-8.62172	7.29604e-73	-5.93835	1.24441e-34	-6.72307	1.69265e-44
TraesCS5D02G504200	-8.48628	2.66012e-35	-4.7719	1.76802e-11	-7.20386	1.13284e-25
TraesCS4A02G366000	-8.48009	1.05565e-28	-5.85022	6.07251e-14	-6.50021	3.45516e-17
TraesCS3A02G351400	-8.4196	1.22652e-33	-6.33692	2.94652e-19	-8.02796	1.07432e-30
TraesCS2A02G318600	-8.37883	2.97741e-27	-6.33299	8.49839e-16	-7.54083	2.94015e-22
TraesCS4B02G339800	-8.36264	3.86424e-38	-7.91478	3.64425e-34	-6.49686	2.61326e-23
TraesCS1D02G430700	-8.35571	4.47602e-39	-7.98628	1.09428e-35	-7.24765	1.33049e-29
TraesCS7B02G261100	-8.35046	1.05207e-32	-6.21574	2.49751e-18	-9.48841	4.54295e-42
TraesCS1D02G117100	-8.34253	1.33341e-24	-6.21084	6.84721e-14	-5.47289	5.0829e-11
TraesCS6D02G082300	-8.23703	9.39535e-32	-9.07173	2.63283e-38	-7.75977	2.62185e-28
TraesCS5B02G403700	-8.21743	5.22644e-129	-5.90578	2.07758e-66	-6.72285	2.14675e-86
TraesCS1B02G364200	-8.17517	3.29842e-22	-5.79519	1.84397e-11	-4.02609	5.99852e-06
TraesCS3D02G061500	-8.13736	1.99108e-153	-6.89428	5.9022e-110	-6.89817	2.87822e-110
TraesCS6B02G270000	-8.06541	3.02173e-29	-6.59805	1.01256e-19	-7.78704	2.32173e-27
TraesCS6A02G255600	-8.03388	6.54707e-29	-6.42397	1.18375e-18	-7.23724	1.22249e-23
TraesCS1A02G279800	-8.0227	6.73734e-43	-7.48101	2.61125e-37	-6.07003	7.91364e-25
TraesCS4B02G349500	-7.99574	2.9534e-32	-8.90866	8.1663e-40	-8.69458	4.58877e-38
TraesCS2D02G031000	-7.95577	8.0916e-26	-6.49383	2.288e-17	-5.81321	3.88372e-14
TraesCS6D02G236800	-7.92588	6.55293e-29	-6.33034	1.31728e-18	-7.824	3.04733e-28
TraesCS5A02G399800	-7.89943	2.11494e-27	-6.09712	1.62143e-16	-7.54891	3.87212e-25
TraesCS5B02G470300	-7.82505	3.67212e-30	-4.98142	1.65739e-12	-7.23389	6.29257e-26
TraesCS5D02G408200	-7.81123	2.00859e-84	-6.08733	3.27563e-51	-7.3002	7.35759e-74
TraesCS6B02G091100	-7.79471	3.66646e-28	-4.93967	1.30387e-11	-5.5564	1.16005e-14
TraesCS2D02G280600	-7.76946	9.78557e-31	-6.1895	1.1806e-19	-6.37484	6.11855e-21
TraesCS5B02G272900	-7.7665	2.22318e-39	-6.43209	4.21994e-27	-7.45996	1.96133e-36
TraesCS7D02G355900	-7.73452	2.4862e-26	-5.34601	7.79443e-13	-6.37819	3.66558e-18
TraesCS1B02G135700	-7.69819	7.87075e-22	-6.21776	2.02261e-14	-6.48932	9.27724e-16
TraesCS3D02G422900	-7.68846	6.564e-26	-5.36556	7.08752e-13	-6.3057	1.09247e-17
TraesCS1A02G013600	-7.65566	9.04924e-20	-6.41024	5.11884e-14	-6.79024	9.46624e-16
TraesCS1B02G276700	-7.59934	1.15267e-18	-4.20582	3.02528e-06	-4.3976	7.89089e-07
TraesCS4A02G059800	-7.59663	2.14174e-20	-6.73187	4.14189e-16	-6.01084	4.52945e-13
TraesCS7A02G489100	-7.59545	6.67118e-28	-5.68778	7.71164e-16	-7.30386	6.5634e-26
TraesCS1D02G271100	-7.5951	3.00323e-27	-7.66981	1.01874e-27	-6.41752	1.09871e-19
TraesCS2D02G456900	-7.57942	7.95645e-26	-8.19906	4.71158e-30	-5.69008	7.20128e-15
TraesCS2D02G386300	-7.56179	2.13366e-26	-4.66791	2.33762e-10	-6.89273	4.25212e-22
TraesCS2D02G507800	-7.49089	1.98849e-19	-5.55609	5.97253e-11	-5.49303	8.25097e-11
TraesCS3D02G345600	-7.4687	7.98841e-56	-4.17448	1.78945e-17	-5.75543	2.50542e-33
TraesCS3D02G260300	-7.44451	8.43314e-24	-4.9721	6.7624e-11	-6.01915	7.90812e-16
TraesCS2D02G557300	-7.41831	7.94613e-23	-7.14321	3.72365e-21	-7.10449	4.78702e-21
TraesCS5B02G485200	-7.38157	7.00792e-20	-5.36749	8.91798e-11	-5.83548	1.00565e-12
TraesCS4D02G282600	-7.31586	6.93355e-18	-7.13025	5.70839e-17	-4.19796	2.16699e-06
TraesCS2B02G382300	-7.29785	5.54361e-25	-5.4435	4.24179e-14	-6.00267	3.76572e-17
TraesCS2B02G282400	-7.29459	1.61853e-25	-5.2059	3.25725e-13	-5.75493	3.72738e-16
TraesCS5A02G048400	-7.24536	3.54752e-27	-6.58445	1.72951e-22	-6.81137	3.74714e-24
TraesCS7A02G441900	-7.20399	5.83329e-23	-7.26441	2.79061e-23	-6.04322	2.15734e-16
TraesCS1B02G481400	-7.15714	5.39005e-21	-8.34964	2.84163e-28	-5.9311	1.14727e-14
TraesCS6D02G261400	-7.14292	9.08427e-23	-5.0077	1.96585e-11	-5.91439	7.44015e-16
TraesCS2D02G361900	-7.11695	3.43973e-23	-4.80486	7.92229e-11	-4.71144	1.55478e-10
TraesCSU02G116600	-7.10938	1.54865e-88	-4.18327	2.13731e-30	-5.32857	9.14943e-50
TraesCS6D02G235500	-7.10629	1.26857e-22	-6.27903	9.62846e-18	-6.40781	1.43015e-18
TraesCS3D02G480100	-7.08889	6.57068e-22	-5.65339	4.2435e-14	-5.56998	8.25577e-14
TraesCS7A02G235100	-7.08446	9.42078e-77	-7.06851	2.20917e-76	-5.75598	9.81501e-51
TraesCS7B02G286700	-7.05724	2.22017e-19	-6.7352	1.17516e-17	-6.62056	3.45721e-17
TraesCS6D02G256700	-7.04069	4.92722e-22	-6.17967	4.63171e-17	-6.25181	1.46278e-17
TraesCS1D02G421400	-7.00974	1.21925e-20	-6.1244	7.53544e-16	-4.11976	1.41746e-07
TraesCS5A02G292000	-6.98985	5.69186e-15	-5.61946	6.81149e-10	-6.09128	1.37095e-11
TraesCS7A02G489200	-6.98453	4.5211e-23	-6.12709	7.76103e-18	-7.08204	9.09757e-24
TraesCS3D02G105800	-6.95526	4.4224e-20	-4.15478	1.65172e-07	-6.64494	1.91552e-18
TraesCS3A02G483000	-6.94372	8.22013e-19	-5.42075	1.14123e-11	-5.57009	2.18828e-12
TraesCS6B02G309900	-6.94203	1.99656e-20	-4.73022	9.31977e-10	-5.69208	5.48968e-14
TraesCS2A02G166600	-6.94124	1.00586e-20	-6.20252	1.2875e-16	-6.13849	2.1343e-16
TraesCS2D02G422800	-6.94069	4.72088e-21	-4.32123	1.78198e-08	-5.54317	1.06122e-13
TraesCS7D02G084900	-6.93545	1.17233e-30	-6.63361	4.88068e-28	-6.68825	1.2744e-28
TraesCS1A02G096600	-6.90131	2.8366e-24	-6.8331	9.34133e-24	-7.74981	1.58879e-30
TraesCS3D02G038400	-6.86463	6.22002e-21	-7.37818	4.94865e-24	-7.88586	1.74696e-27
TraesCS7D02G264300	-6.82297	9.86247e-21	-6.00897	3.67182e-16	-6.45954	1.04256e-18
TraesCS5B02G526500	-6.80539	7.32432e-18	-5.06022	4.13251e-10	-8.20985	9.60557e-26
TraesCS5D02G058700	-6.78131	9.30186e-22	-6.38374	2.65749e-19	-5.98583	3.76572e-17
TraesCS2D02G174200	-6.76783	1.18298e-19	-5.74837	2.70281e-14	-6.63934	5.33411e-19
TraesCS6B02G370000	-6.72317	2.53577e-13	-5.6006	1.95842e-09	-5.18857	2.78579e-08
TraesCS5D02G012000	-6.72117	2.94715e-17	-7.25408	6.10583e-20	-4.71222	7.44839e-09
TraesCS6B02G037600	-6.69715	5.61878e-20	-5.86266	2.13025e-15	-5.4383	1.97303e-13
TraesCS1A02G263600	-6.69061	2.69708e-20	-6.51336	3.24099e-19	-9.01337	2.2677e-36
TraesCS4A02G455000	-6.67985	1.4854e-20	-6.32243	2.00112e-18	-6.69543	1.03047e-20
TraesCS1A02G047300	-6.66799	1.60513e-13	-5.65887	6.64312e-10	-5.19637	1.52266e-08
TraesCS7D02G523500	-6.66209	2.64978e-14	-6.19172	2.08979e-12	-4.74587	1.1812e-07
TraesCS2A02G456600	-6.65165	1.98504e-18	-7.19253	2.17263e-21	-5.62816	2.01329e-13
TraesCS2B02G478700	-6.63763	1.23987e-17	-7.78842	5.61561e-24	-5.21789	3.47795e-11
TraesCS4A02G320100	-6.63752	1.27986e-19	-5.25494	1.82931e-12	-4.77578	1.72315e-10
TraesCS2D02G100200	-6.60683	1.62175e-13	-5.7068	3.14847e-10	-6.15806	6.97901e-12
TraesCS5D02G516500	-6.60462	1.04637e-27	-5.91938	2.69657e-22	-6.40469	3.64036e-26
TraesCS7A02G196100	-6.57925	1.072e-16	-5.25101	8.02102e-11	-4.72075	5.91965e-09
TraesCS2A02G028700	-6.56834	5.66402e-13	-4.68865	5.41624e-07	-4.77896	2.63963e-07
TraesCS3B02G531700	-6.55242	3.4782e-18	-4.55792	4.62651e-09	-4.91813	1.4688e-10
TraesCS5A02G348200	-6.5426	3.29681e-20	-5.97068	7.1189e-17	-7.42709	6.10517e-26
TraesCS2B02G586400	-6.53192	5.43466e-41	-6.19378	7.68841e-37	-6.05089	2.60432e-35
TraesCS5A02G072600	-6.50942	1.69729e-17	-6.47675	2.78665e-17	-6.4644	2.51847e-17
TraesCS4A02G164000	-6.50528	3.26606e-16	-5.74396	9.82882e-13	-7.07762	3.95444e-19
TraesCS6B02G045000	-6.48921	2.54496e-18	-5.90499	3.17967e-15	-6.86811	1.62503e-20
TraesCS6B02G093600	-6.45315	4.10864e-17	-5.45047	2.44414e-12	-7.04694	2.40244e-20
TraesCS3B02G383900	-6.44009	1.169e-17	-6.09291	8.0116e-16	-5.88593	6.53053e-15
TraesCS3A02G011800	-6.41124	8.3589e-16	-4.69234	1.01125e-08	-5.3907	2.05067e-11
TraesCS3A02G526600	-6.40087	1.60519e-20	-7.93967	3.21547e-31	-7.36927	4.33637e-27
TraesCS1A02G304900	-6.38918	2.1277e-14	-6.1541	2.30085e-13	-4.47853	1.81151e-07
TraesCS4B02G251100	-6.37137	6.63193e-38	-5.13147	1.29029e-24	-5.52892	1.05211e-28
TraesCS1D02G015300	-6.3693	4.58352e-19	-5.93088	1.4714e-16	-6.12014	1.02536e-17
TraesCS6B02G302400	-6.35793	9.56617e-19	-4.96337	1.37928e-11	-6.83494	1.20607e-21
TraesCS4B02G288100	-6.35596	4.69845e-19	-6.04774	2.93421e-17	-6.40482	2.06641e-19
TraesCS7A02G305200	-6.35373	1.21661e-86	-4.09549	1.88084e-35	-4.37392	8.19839e-41
TraesCS4D02G299100	-6.33655	3.82119e-17	-6.51956	4.55074e-18	-5.72973	3.45103e-14
TraesCS3B02G547300	-6.32693	7.34695e-16	-4.72112	4.44337e-09	-4.88561	9.0192e-10
TraesCS4A02G323500	-6.32567	1.5943e-16	-5.13821	4.58971e-11	-5.02803	1.01642e-10
TraesCS2B02G226900	-6.32172	2.44905e-13	-4.27967	1.92169e-06	-7.83232	3.78508e-20
TraesCS5B02G516400	-6.31672	3.62713e-17	-6.16899	2.34985e-16	-6.68252	3.30267e-19
TraesCS2B02G473800	-6.30444	4.21779e-13	-6.08822	3.20983e-12	-5.40662	7.1596e-10
TraesCS7A02G312800	-6.29864	5.28359e-19	-5.79431	3.89502e-16	-5.91738	6.60206e-17
TraesCS4A02G124900	-6.28563	3.26219e-17	-5.50766	2.62356e-13	-4.76213	3.4724e-10
TraesCS1D02G275700	-6.28448	4.50076e-16	-5.77493	1.26431e-13	-5.33205	8.44306e-12
TraesCS5D02G543000	-6.26415	1.2415e-13	-5.32855	5.13648e-10	-4.03074	4.30063e-06
TraesCS5A02G004700	-6.26364	6.33564e-15	-6.75372	3.3483e-17	-5.78314	7.10079e-13
TraesCS1A02G269500	-6.25993	1.48928e-17	-7.06626	3.72179e-22	-4.87372	6.32669e-11
TraesCSU02G118100	-6.25763	2.92283e-16	-4.02714	4.75578e-07	-6.2892	1.75758e-16
TraesCS4B02G365300	-6.24494	5.17506e-31	-5.7959	1.02207e-26	-7.21524	2.252e-41
TraesCS1A02G422900	-6.23013	8.70494e-19	-4.71669	5.97701e-11	-5.31774	6.7286e-14
TraesCS7D02G380400	-6.2054	6.35101e-13	-6.13543	1.32259e-12	-6.69312	5.66569e-15
TraesCS7B02G161500	-6.20484	2.51913e-17	-6.26504	1.31701e-17	-6.67176	5.22056e-20
TraesCS5A02G535300	-6.19281	4.69921e-15	-4.44793	4.58191e-08	-6.79399	4.97231e-18
TraesCS2D02G423400	-6.19092	3.43533e-28	-9.17454	2.25605e-61	-7.7528	4.48343e-44
TraesCS3B02G096500	-6.17996	1.44924e-211	-4.88518	4.33045e-131	-4.98495	4.81436e-137
TraesCS5D02G129400	-6.17489	1.09738e-12	-5.91127	1.21582e-11	-4.32374	1.26693e-06
TraesCS3A02G482200	-6.17247	1.14718e-13	-6.69886	6.23201e-16	-5.604	1.95456e-11
TraesCS4A02G389000	-6.16404	1.25291e-65	-4.96583	2.07722e-42	-5.18579	1.69235e-46
TraesCS3B02G490700	-6.15526	1.34122e-13	-6.50268	4.69872e-15	-5.09552	1.40615e-09
TraesCS5A02G112600	-6.15472	2.72025e-13	-4.36184	5.62344e-07	-5.20875	9.19372e-10
TraesCS3B02G152300	-6.1401	5.19183e-301	-4.13965	5.78568e-134	-6.11761	1.63197e-299
TraesCS5D02G068700	-6.12839	4.52723e-13	-4.4619	3.01163e-07	-6.85323	3.39965e-16
TraesCS2A02G388500	-6.10846	6.63248e-17	-5.54987	4.89766e-14	-6.92114	1.3414e-21
TraesCS3A02G060500	-6.10801	3.80696e-14	-4.18963	5.75352e-07	-5.16973	2.25309e-10
TraesCS7B02G362700	-6.09313	3.52871e-15	-4.821	1.08239e-09	-5.6349	3.91931e-13
TraesCS4D02G344300	-6.08604	1.72108e-82	-7.41195	1.32464e-122	-6.77195	1.88664e-102
TraesCS1D02G144400	-6.04774	2.13329e-232	-4.81424	3.32477e-146	-4.42879	1.1711e-123
TraesCS1D02G141000	-6.04712	7.08317e-16	-5.23174	5.47627e-12	-6.87943	1.93771e-20
TraesCS1B02G159800	-6.04672	2.79011e-22	-4.75693	6.47129e-14	-6.14101	4.70422e-23
TraesCS6D02G016900	-6.04398	1.75268e-189	-4.3204	2.47972e-95	-4.8185	8.67984e-120
TraesCS6D02G207100	-6.04363	1.173e-64	-6.01246	5.32625e-64	-5.46268	6.28889e-53
TraesCS3B02G412500	-6.02116	2.28313e-13	-6.33696	1.08097e-14	-5.35092	9.452e-11
TraesCS3A02G374000	-6.0149	2.4144e-16	-6.73787	2.51574e-20	-7.51896	2.81016e-25
TraesCS3D02G372900	-6.01354	1.82508e-14	-5.63963	9.30284e-13	-5.49647	3.01197e-12
TraesCS4A02G124100	-6.01142	4.87172e-15	-5.71652	1.28241e-13	-5.58926	3.78864e-13
TraesCSU02G034700	-6.00962	1.1976e-15	-6.60626	9.58074e-19	-7.11386	9.31971e-22
TraesCS5A02G393900	-6.00332	6.98008e-12	-6.20606	1.31486e-12	-5.06874	1.01098e-08
TraesCS3B02G357000	-5.99838	1.01468e-14	-5.38141	6.30202e-12	-4.70112	2.46438e-09
TraesCS5B02G060200	-5.9953	1.43226e-15	-6.20793	1.30637e-16	-7.59932	1.01115e-24
TraesCS6B02G471800	-5.9917	9.6202e-14	-5.29993	7.43353e-11	-5.23828	1.03063e-10
TraesCS3B02G364500	-5.98374	1.99182e-14	-6.42075	1.77538e-16	-5.04044	1.78424e-10
TraesCS1A02G103900	-5.96977	1.35925e-73	-4.90635	1.75099e-49	-5.14744	9.30567e-55
TraesCS6B02G253900	-5.95706	7.18702e-65	-5.68455	4.90656e-59	-5.59682	2.11413e-57
TraesCS3B02G468500	-5.94799	1.73777e-23	-5.14828	1.18705e-17	-6.66611	1.71899e-29
TraesCS6A02G069300	-5.92645	2.08258e-12	-4.33075	6.25598e-07	-5.98271	1.11589e-12
TraesCS1B02G122100	-5.91807	6.74981e-16	-5.97481	3.75681e-16	-5.93819	4.51221e-16
TraesCS7D02G449400	-5.90721	6.21294e-14	-5.37052	1.38327e-11	-5.06091	1.88512e-10
TraesCS2D02G203200	-5.90717	3.0413e-49	-5.76662	6.51968e-47	-5.9727	1.64312e-50
TraesCS3A02G344600	-5.89542	8.89236e-14	-5.91796	7.76801e-14	-5.77867	2.53363e-13
TraesCS7B02G294800	-5.89206	2.20845e-13	-4.00891	1.65234e-06	-5.36578	2.88291e-11
TraesCS5A02G460500	-5.87408	2.85444e-102	-5.6299	6.7895e-94	-5.19325	5.97353e-80
TraesCS7D02G209000	-5.86362	4.22099e-16	-5.04459	5.06297e-12	-7.19367	5.13051e-24
TraesCS3B02G609500	-5.85873	2.05481e-15	-6.90916	3.60035e-21	-7.90705	1.16399e-27
TraesCS3B02G094100	-5.85803	7.46358e-13	-4.49262	8.31445e-08	-4.80205	6.50991e-09
TraesCS2B02G541400	-5.85006	3.00363e-16	-4.00923	6.97753e-08	-5.87075	1.95416e-16
TraesCS3B02G370700	-5.84949	5.90634e-14	-4.34231	6.21426e-08	-5.183	3.76287e-11
TraesCS5A02G184700	-5.83956	2.60843e-13	-5.04645	4.47412e-10	-4.25453	1.93907e-07
TraesCS7A02G263500	-5.8358	8.31423e-15	-5.23496	5.46237e-12	-6.23903	6.51424e-17
TraesCS6D02G227800	-5.82196	9.34347e-12	-5.05166	5.49578e-09	-4.14157	2.42281e-06
TraesCS4B02G209800	-5.82113	4.25424e-25	-4.26548	1.32545e-13	-4.19294	2.74697e-13
TraesCS5B02G053400	-5.81712	1.73577e-12	-5.82068	1.84794e-12	-5.2803	1.85528e-10
TraesCS5A02G265400	-5.79944	1.05419e-13	-4.64854	5.47277e-09	-5.90682	2.93561e-14
TraesCS6A02G207800	-5.79537	1.00817e-18	-4.61217	5.27297e-12	-5.65888	5.90577e-18
TraesCS5D02G432500	-5.79368	1.80877e-10	-5.78113	2.16689e-10	-5.99347	3.3432e-11
TraesCS4A02G281400	-5.78718	3.83923e-14	-4.08312	2.61442e-07	-4.63007	2.49965e-09
TraesCS2B02G192700	-5.77251	1.61858e-12	-5.65394	5.38091e-12	-5.72953	2.12204e-12
TraesCS1B02G281200	-5.74232	2.97463e-13	-5.92489	4.95054e-14	-5.39123	8.10546e-12
TraesCS1A02G266000	-5.73287	1.09387e-77	-5.3858	1.71356e-68	-4.37732	3.76078e-45
TraesCS6D02G348900	-5.72927	1.20797e-12	-5.36483	3.96201e-11	-6.1209	2.09664e-14
TraesCS3D02G300700	-5.71571	1.96422e-25	-5.42733	6.22925e-23	-4.93024	4.04325e-19
TraesCS4B02G335300	-5.71491	1.4271e-87	-5.61523	1.31103e-84	-7.30142	6.22982e-144
TraesCS1B02G018100	-5.69186	8.67412e-11	-5.66821	1.13671e-10	-8.05855	5.51829e-21
TraesCS3B02G321400	-5.66404	6.72759e-52	-4.26567	3.0139e-29	-4.70571	6.90263e-36
TraesCS3D02G424200	-5.66179	1.14721e-22	-4.0671	7.70115e-12	-4.24881	5.10775e-13
TraesCS3B02G282400	-5.64116	1.43321e-18	-5.81391	1.16537e-19	-4.36645	2.13651e-11
TraesCS5D02G020600	-5.62986	8.69509e-11	-6.86925	1.1435e-15	-4.72717	7.23497e-08
TraesCS4D02G218100	-5.62856	4.16584e-14	-5.31861	1.2722e-12	-5.19128	3.7317e-12
TraesCS7B02G270200	-5.62787	3.67974e-13	-5.20422	2.60112e-11	-5.00797	1.28982e-10
TraesCS3B02G041800	-5.61878	8.42272e-13	-7.13551	3.12884e-20	-7.22297	7.96998e-21
TraesCS1A02G281000	-5.61724	4.5401e-132	-5.25589	2.10861e-115	-4.85224	2.35909e-98
TraesCS2A02G322500	-5.61143	7.32701e-51	-4.29558	1.21713e-29	-4.43702	7.43974e-32
TraesCS5D02G012100	-5.61006	8.01806e-10	-6.30592	3.64952e-12	-5.36027	4.44254e-09
TraesCS1D02G263700	-5.60689	1.07714e-13	-4.69187	9.97256e-10	-7.81464	4.03333e-26
TraesCS5B02G184900	-5.59683	4.04033e-60	-5.48625	8.92504e-58	-4.85171	3.29643e-45
TraesCS5B02G180200	-5.59389	3.34738e-13	-4.64862	2.89256e-09	-4.06395	2.59338e-07
TraesCS5D02G464500	-5.59364	1.37924e-11	-4.29129	4.64316e-07	-4.89029	4.55274e-09
TraesCS7B02G297700	-5.56549	2.09613e-13	-6.71174	3.36003e-19	-5.32133	2.24983e-12
TraesCS3A02G532700	-5.56521	1.88644e-13	-6.16589	2.41763e-16	-6.9845	6.40312e-21
TraesCS2A02G350300	-5.56485	4.24883e-15	-4.98679	3.42072e-12	-5.03611	1.54999e-12
TraesCS7A02G242300	-5.53896	3.28358e-12	-4.56922	1.76436e-08	-4.25656	1.56172e-07
TraesCS4B02G115100	-5.53552	3.85823e-115	-4.71476	4.57071e-83	-5.01509	1.56836e-94
TraesCS4D02G236800	-5.52299	1.90049e-24	-5.82251	4.17863e-27	-5.86965	1.12109e-27
TraesCS7D02G265600	-5.52119	8.36276e-18	-4.33228	4.10601e-11	-5.95122	1.06777e-20
TraesCS2B02G355900	-5.49918	1.50533e-11	-6.79205	3.09023e-17	-5.30814	7.23776e-11
TraesCS3A02G041900	-5.49742	2.14309e-11	-5.4062	5.20932e-11	-6.33345	5.572e-15
TraesCS4D02G286900	-5.48089	2.95207e-38	-4.60593	5.67189e-27	-4.49154	7.96917e-26
TraesCS2A02G359400	-5.47343	1.09463e-13	-5.80744	2.63541e-15	-6.17658	2.34402e-17
TraesCS3B02G440500	-5.4731	2.82744e-09	-6.33253	3.96913e-12	-4.52902	1.23853e-06
TraesCS6B02G347800	-5.47107	1.10792e-18	-5.85891	2.47912e-21	-5.29922	1.19536e-17
TraesCS3B02G408900	-5.44556	2.60457e-51	-4.32278	3.70932e-32	-4.99168	3.02564e-43
TraesCS6A02G322500	-5.44506	4.57561e-12	-4.72149	3.41968e-09	-5.92526	3.01752e-14
TraesCS6D02G332500	-5.43822	3.75222e-24	-4.4474	2.67597e-16	-5.72058	9.61517e-27
TraesCS6A02G100000	-5.43758	1.81328e-08	-6.33045	3.68748e-11	-4.52243	3.81382e-06
TraesCS2B02G234300	-5.43521	8.3086e-12	-7.16797	6.20133e-20	-6.21127	3.03893e-15
TraesCS5A02G220500	-5.43234	1.19652e-10	-4.04694	3.49928e-06	-4.28628	6.08659e-07
TraesCS3B02G396300	-5.41213	9.85429e-132	-4.47639	1.50818e-89	-4.14402	8.56241e-77
TraesCS6D02G219000	-5.40835	9.26591e-13	-5.37203	1.45478e-12	-5.31926	1.96429e-12
TraesCS5A02G463300	-5.39914	1.46051e-13	-5.46973	7.12063e-14	-5.88744	4.17923e-16
TraesCS7B02G119800	-5.39701	2.00769e-16	-4.04105	2.07218e-09	-4.12224	7.0902e-10
TraesCS7B02G256900	-5.38626	9.64679e-12	-5.34933	1.47166e-11	-6.78853	2.30782e-18
TraesCS1A02G228000	-5.3823	8.03569e-14	-5.32627	1.63039e-13	-5.10285	1.4861e-12
TraesCS3A02G213100	-5.37071	9.86278e-10	-4.75841	9.22923e-08	-6.25585	5.13017e-13
TraesCS2D02G131100	-5.36866	2.08905e-08	-4.95561	2.90718e-07	-5.95977	3.63457e-10
TraesCS3B02G448000	-5.36617	3.74893e-12	-4.39248	2.48252e-08	-4.26919	5.35683e-08
TraesCS3A02G316700	-5.3484	6.73651e-10	-5.178	2.72699e-09	-5.03864	6.40569e-09
TraesCS7D02G351600	-5.34177	9.88743e-11	-5.20415	3.55472e-10	-5.58436	1.02187e-11
TraesCS3D02G323800	-5.33306	8.89868e-12	-5.12615	6.74821e-11	-4.34841	4.23168e-08
TraesCS5D02G399700	-5.33198	3.15488e-12	-5.16512	1.76431e-11	-5.4499	8.00988e-13
TraesCS4B02G291800	-5.32617	8.23473e-12	-5.74302	1.32387e-13	-5.87786	2.49913e-14
TraesCS1D02G164200	-5.32099	3.68556e-12	-5.07372	4.43187e-11	-4.90296	1.75057e-10
TraesCS2B02G231600	-5.31875	1.9941e-11	-5.23097	4.83887e-11	-5.18443	5.93684e-11
TraesCS5D02G557900	-5.30498	2.7523e-09	-6.02341	9.83847e-12	-4.67273	2.02344e-07
TraesCS5A02G453900	-5.29864	4.37322e-10	-6.15637	2.37429e-13	-5.16775	1.09296e-09
TraesCS7B02G277100	-5.29674	2.47385e-12	-5.6346	7.53329e-14	-5.91696	2.52994e-15
TraesCS6A02G132300	-5.29616	7.50041e-12	-4.75519	1.21663e-09	-4.601	3.70658e-09
TraesCS2D02G449400	-5.27744	8.60572e-11	-4.31026	2.12029e-07	-5.44769	1.63474e-11
TraesCS6A02G132400	-5.2769	1.36034e-11	-5.00115	1.90829e-10	-4.57106	6.45167e-09
TraesCS4B02G148900	-5.27541	1.41404e-11	-4.26628	9.24323e-08	-4.71112	2.01276e-09
TraesCS6B02G128200	-5.26725	1.55816e-87	-5.74169	2.15579e-104	-4.91073	3.02472e-76
TraesCS5A02G293300	-5.25886	3.45817e-11	-4.87831	1.097e-09	-5.02292	2.49968e-10
TraesCS2A02G565600	-5.25875	3.90856e-36	-5.28356	1.75341e-36	-4.94319	4.36487e-32
TraesCS7A02G464700	-5.25808	1.67364e-11	-5.07218	1.02154e-10	-4.82479	7.54768e-10
TraesCS1D02G076100	-5.25233	6.36248e-11	-4.34012	1.24086e-07	-4.60566	1.30715e-08
TraesCS4B02G300200	-5.24988	4.80018e-10	-5.90717	1.63272e-12	-5.00406	3.00013e-09
TraesCS2B02G044300	-5.24985	2.2575e-10	-4.25106	5.30495e-07	-5.11439	6.09976e-10
TraesCS3A02G277800	-5.24626	7.35699e-12	-5.3803	2.05197e-12	-4.53488	4.44358e-09
TraesCS7A02G236200	-5.23666	4.28577e-11	-5.76878	2.64714e-13	-5.44451	5.16022e-12
TraesCS1A02G017900	-5.2341	6.37846e-74	-5.46535	8.04914e-81	-5.04704	5.61892e-69
TraesCS2B02G395100	-5.23107	9.10313e-21	-4.26896	6.46118e-14	-5.4373	1.60062e-22
TraesCS5D02G476000	-5.22534	3.38076e-12	-6.27205	2.65826e-17	-5.64706	3.10713e-14
TraesCS4B02G294900	-5.22127	1.80208e-08	-5.98989	7.01132e-11	-4.15354	1.09608e-05
TraesCS4B02G304300	-5.20781	1.08337e-09	-4.99562	6.03648e-09	-5.36203	2.69093e-10
TraesCS2B02G300000	-5.20637	6.06264e-12	-4.21318	5.40532e-08	-4.39272	9.71313e-09
TraesCS5D02G218800	-5.20545	9.85763e-11	-4.84141	2.42272e-09	-4.91035	1.09706e-09
TraesCS3D02G441800	-5.20082	1.61017e-11	-4.90065	2.86909e-10	-4.55761	4.70805e-09
TraesCS3D02G311000	-5.19977	2.28567e-09	-4.87153	2.7022e-08	-5.50367	1.91699e-10
TraesCS6A02G041700	-5.19938	4.00469e-105	-4.36215	1.82014e-73	-4.22379	4.32117e-69
TraesCS3B02G594300	-5.18192	9.66016e-11	-7.06583	2.60653e-19	-5.5832	2.06608e-12
TraesCS1A02G206200	-5.17842	1.59855e-09	-4.53279	1.98153e-07	-4.66961	6.22114e-08
TraesCS3A02G449100	-5.12441	2.02333e-10	-4.58585	1.86678e-08	-5.26821	4.55171e-11
TraesCS5D02G090100	-5.12327	2.17107e-09	-5.46812	1.39133e-10	-4.85616	1.43089e-08
TraesCS5A02G057400	-5.1051	2.25363e-08	-4.57376	7.69022e-07	-6.26277	2.7104e-12
TraesCS4D02G300100	-5.1029	3.77819e-19	-5.96112	5.59752e-26	-4.57768	1.38104e-15
TraesCS5A02G103400	-5.09789	1.87241e-11	-5.67581	4.92895e-14	-5.31947	1.69237e-12
TraesCS2B02G445300	-5.09594	1.17538e-10	-7.53581	1.47496e-22	-6.45379	8.15447e-17
TraesCS1D02G427900	-5.09528	1.30018e-09	-4.55751	8.46674e-08	-4.43305	1.67413e-07
TraesCS2A02G137700	-5.09408	6.0327e-11	-6.92893	1.00993e-19	-4.99483	1.272e-10
TraesCS4D02G184900	-5.08498	9.94716e-10	-4.92912	3.72186e-09	-4.91678	3.34555e-09
TraesCS3A02G260200	-5.08453	6.05909e-08	-4.0006	3.47703e-05	-4.25783	7.55796e-06
TraesCS5A02G235600	-5.07038	4.12235e-10	-4.09264	8.67415e-07	-4.10283	6.60535e-07
TraesCS4B02G348400	-5.06697	7.25194e-10	-5.62499	5.6702e-12	-4.73043	9.52086e-09
TraesCS3A02G160500	-5.0624	2.08167e-09	-5.42877	1.13176e-10	-5.7987	3.35499e-12
TraesCS2A02G377800	-5.04776	6.77037e-10	-5.19446	2.04763e-10	-4.01991	1.39402e-06
TraesCS4B02G244100	-5.04748	6.10422e-70	-4.54353	1.75138e-56	-4.33481	1.43798e-51
TraesCS4A02G238500	-5.04725	3.99422e-32	-4.01659	2.51681e-20	-4.01523	1.73552e-20
TraesCS1D02G269600	-5.04357	1.67391e-11	-6.76784	3.4124e-20	-4.41124	5.18744e-09
TraesCS5A02G400200	-5.0389	1.15841e-09	-5.2544	1.99718e-10	-4.88827	3.37866e-09
TraesCS6D02G302400	-5.02069	6.76497e-28	-4.46393	4.77585e-22	-4.74321	4.60855e-25
TraesCS5B02G387200	-5.02006	1.20329e-10	-5.83049	3.93279e-14	-5.22191	1.50552e-11
TraesCS7B02G124500	-5.0123	1.6132e-10	-5.71249	1.83184e-13	-4.56395	6.76869e-09
TraesCS2B02G220900	-5.0032	6.26545e-08	-4.24455	6.66618e-06	-4.35839	2.95415e-06
TraesCS5B02G208100	-5.00131	7.92301e-84	-5.22556	1.81469e-91	-4.51059	2.38517e-68
TraesCS5D02G024600	-4.99669	4.46508e-10	-4.48795	3.16143e-08	-5.77965	2.36792e-13
TraesCS1B02G183200	-4.99427	4.8263e-14	-4.53497	1.22189e-11	-4.09743	9.25448e-10
TraesCS6A02G227900	-4.98274	3.77158e-82	-5.24693	2.00778e-91	-4.9051	5.69631e-80
TraesCS1A02G097500	-4.96446	4.94179e-10	-4.61304	9.69038e-09	-4.59328	9.23124e-09
TraesCS2D02G311900	-4.96047	3.75778e-08	-6.59079	8.05291e-14	-4.0532	9.76602e-06
TraesCS2A02G206600	-4.96009	3.71105e-11	-4.35938	9.35655e-09	-5.47206	1.78325e-13
TraesCS3B02G455200	-4.95838	1.58689e-09	-4.95989	1.66576e-09	-5.20504	1.7234e-10
TraesCS2D02G506300	-4.95265	3.36941e-10	-6.96664	1.4327e-19	-5.14046	5.08286e-11
TraesCS5B02G120800	-4.95065	2.40499e-11	-4.11729	5.29516e-08	-4.36458	5.07282e-09
TraesCS7A02G271400	-4.95051	5.98341e-10	-4.60987	1.08496e-08	-4.07092	5.30052e-07
TraesCS6B02G426600	-4.94844	1.34478e-07	-5.41139	6.50565e-09	-5.06431	5.60301e-08
TraesCS1A02G198300	-4.944	8.49952e-10	-5.93485	8.05278e-14	-4.12331	4.4765e-07
TraesCS7D02G424300	-4.94191	5.59337e-10	-5.17107	7.80839e-11	-5.49451	3.05477e-12
TraesCS6A02G060700	-4.93549	2.814e-149	-4.30145	4.56644e-113	-4.16301	4.09858e-106
TraesCS2A02G452300	-4.93381	8.55181e-09	-4.4109	3.8299e-07	-5.00376	4.30669e-09
TraesCS5B02G426200	-4.93225	8.84794e-08	-4.23939	6.36276e-06	-5.5202	1.32677e-09
TraesCS7B02G283800	-4.92946	2.61016e-12	-4.70215	3.17078e-11	-4.45547	3.06956e-10
TraesCS7A02G328100	-4.92765	1.79463e-66	-4.52685	5.65543e-56	-4.38604	9.73413e-53
TraesCS5D02G282200	-4.9218	1.34808e-10	-4.54699	4.14457e-09	-5.91451	3.99338e-15
TraesCS5A02G518300	-4.9201	6.2605e-130	-4.94384	1.77184e-131	-5.76969	1.17063e-180
TraesCS2B02G568000	-4.91985	1.57063e-09	-4.76924	5.64596e-09	-4.81363	3.23633e-09
TraesCS6D02G379900	-4.91468	1.08426e-12	-5.24644	2.4064e-14	-4.59514	3.1797e-11
TraesCS3D02G265600	-4.90603	4.79354e-09	-5.04159	1.70561e-09	-5.2562	2.34146e-10
TraesCS3A02G339600	-4.89562	1.89904e-09	-5.21943	1.2459e-10	-5.25055	7.56758e-11
TraesCS3D02G279000	-4.89525	1.64322e-09	-5.41835	1.83705e-11	-4.61596	1.34623e-08
TraesCS6B02G169000	-4.89494	3.81771e-10	-5.24977	1.44727e-11	-4.11545	1.95597e-07
TraesCS3A02G075100	-4.89224	4.9944e-09	-4.51773	8.95537e-08	-4.72658	1.53818e-08
TraesCS7B02G259700	-4.88468	5.52072e-07	-5.63354	6.15936e-09	-4.53697	3.50789e-06
TraesCS7B02G411800	-4.883	2.07116e-08	-5.28998	9.88214e-10	-4.64293	9.7612e-08
TraesCS5D02G225300	-4.87833	5.00732e-10	-4.60424	5.60679e-09	-6.51645	1.63526e-17
TraesCS3D02G218100	-4.87527	1.90273e-14	-5.95759	2.62519e-21	-5.56514	8.91443e-19
TraesCS5D02G413600	-4.8693	4.6383e-151	-5.76003	5.40709e-213	-5.4	3.38734e-187
TraesCS2A02G164800	-4.86494	3.41165e-09	-4.75356	8.74051e-09	-4.86522	2.92588e-09
TraesCS5D02G273300	-4.84162	1.42191e-07	-4.00056	2.19118e-05	-4.30047	3.46091e-06
TraesCS7A02G143800	-4.84088	1.11417e-09	-4.92684	5.49867e-10	-4.56228	9.69133e-09
TraesCS3A02G280800	-4.84085	1.10835e-08	-6.49154	4.49736e-15	-6.4862	3.75461e-15
TraesCS7B02G194700	-4.83347	4.73816e-09	-5.01152	1.16527e-09	-5.02103	8.71459e-10
TraesCS1A02G398400	-4.83288	5.06505e-09	-4.04363	1.72064e-06	-5.38368	4.07217e-11
TraesCSU02G078100	-4.82119	6.76039e-10	-4.73063	1.56898e-09	-4.1075	1.99526e-07
TraesCS6A02G418300	-4.81508	8.15744e-23	-4.02017	4.47408e-16	-4.14753	3.57744e-17
TraesCS3D02G531900	-4.80732	1.9332e-09	-6.24358	1.98527e-15	-5.41136	7.55969e-12
TraesCS7A02G218600	-4.80604	6.00953e-253	-5.17159	9.65941e-295	-4.79128	1.1279e-252
TraesCS7A02G034600	-4.80514	4.20739e-10	-5.31325	3.36186e-12	-4.86348	2.05243e-10
TraesCS5B02G063600	-4.80059	3.03889e-15	-7.29103	1.17947e-34	-4.45272	2.81326e-13
TraesCS1D02G411100	-4.78605	2.30347e-08	-4.75647	2.99487e-08	-4.87919	9.82556e-09
TraesCS6B02G178500	-4.77351	5.37549e-08	-4.34377	1.01344e-06	-4.90541	1.80595e-08
TraesCS1D02G323300	-4.77218	1.32694e-07	-5.70628	1.52101e-10	-4.92611	4.04956e-08
TraesCS2D02G576000	-4.76616	2.00354e-09	-5.28969	1.89626e-11	-5.31304	1.21064e-11
TraesCS3D02G352900	-4.76012	5.6979e-09	-4.30859	1.90506e-07	-4.67129	1.00634e-08
TraesCSU02G180500	-4.75632	5.61083e-06	-4.38568	3.38816e-05	-4.50968	1.71408e-05
TraesCS5A02G276000	-4.72028	1.4732e-08	-5.29013	1.43451e-10	-5.89197	4.62861e-13
TraesCS5B02G144400	-4.7201	8.64828e-09	-4.80543	4.52738e-09	-5.22979	1.00081e-10
TraesCS2B02G378700	-4.71774	1.69594e-13	-4.35035	1.58132e-11	-4.96721	5.14666e-15
TraesCS7D02G340400	-4.70262	1.59371e-07	-5.83118	3.50738e-11	-6.96332	9.4104e-16
TraesCS4A02G064800	-4.69425	1.34782e-09	-4.64223	2.2104e-09	-5.48473	5.55357e-13
TraesCS6A02G123700	-4.69356	9.32735e-09	-4.5599	2.77372e-08	-5.04642	4.22823e-10
TraesCS5B02G227600	-4.68143	1.09278e-07	-6.16315	8.35538e-13	-5.59283	9.38608e-11
TraesCS3A02G216800	-4.66995	6.63911e-07	-6.06767	3.97518e-11	-6.05832	3.50431e-11
TraesCS7D02G488000	-4.6588	9.45576e-09	-4.49163	3.6719e-08	-4.06149	7.04459e-07
TraesCS1D02G013300	-4.65804	4.29683e-07	-4.45622	1.55438e-06	-5.35377	3.40703e-09
TraesCS2B02G449100	-4.65535	2.57854e-11	-4.88013	2.3862e-12	-4.46979	1.47804e-10
TraesCS4A02G417500	-4.65115	5.21369e-09	-4.49974	1.86588e-08	-5.44557	3.29149e-12
TraesCS2D02G358300	-4.64748	4.98762e-09	-4.49585	1.79464e-08	-5.03688	1.39722e-10
TraesCS1B02G369000	-4.64492	2.9025e-12	-4.5683	7.3815e-12	-4.11679	7.8235e-10
TraesCS2A02G005500	-4.63434	5.79121e-08	-4.77232	2.19889e-08	-4.66795	3.87977e-08
TraesCS2A02G570300	-4.62824	4.02832e-09	-4.65886	3.22147e-09	-5.63335	2.56504e-13
TraesCS5B02G464300	-4.6245	2.40116e-07	-4.68077	1.71726e-07	-6.81296	3.28454e-15
TraesCS4B02G001300	-4.60877	7.09256e-07	-4.29397	4.76197e-06	-5.61653	6.74425e-10
TraesCS1D02G288500	-4.60365	2.79297e-10	-5.10644	1.63296e-12	-5.84389	2.39105e-16
TraesCS5A02G106400	-4.60023	1.68889e-12	-4.13144	3.57712e-10	-4.07449	5.26632e-10
TraesCS7A02G391100	-4.59683	3.36522e-07	-5.47702	6.62949e-10	-4.23993	2.69714e-06
TraesCS1B02G143600	-4.58743	4.67575e-07	-4.90361	6.12478e-08	-5.05412	1.79139e-08
TraesCS2A02G253200	-4.5846	7.17784e-09	-4.94477	3.3183e-10	-4.31879	5.07987e-08
TraesCS7A02G337000	-4.58266	6.18642e-26	-5.07742	7.14796e-32	-5.18585	2.02892e-33
TraesCS4D02G055300	-4.58225	8.9932e-09	-5.55804	1.33468e-12	-5.14575	5.51319e-11
TraesCS7D02G422400	-4.58219	3.04477e-08	-6.08276	4.87677e-14	-6.85595	8.9855e-18
TraesCS4A02G049600	-4.5817	1.87676e-08	-4.06473	8.98024e-07	-4.6754	7.43271e-09
TraesCS3A02G024600	-4.58138	6.06116e-20	-4.39084	2.49517e-18	-4.30608	8.82026e-18
TraesCS7D02G011400	-4.57478	1.01928e-08	-5.02461	2.33456e-10	-4.03723	5.22353e-07
TraesCS2A02G350900	-4.57267	3.8214e-07	-4.72292	1.47775e-07	-4.61887	2.42668e-07
TraesCS7A02G383400	-4.56945	3.6866e-07	-4.18045	4.33216e-06	-6.18842	1.25009e-12
TraesCS5B02G496300	-4.56844	1.06535e-07	-4.62449	7.4112e-08	-5.58288	2.99868e-11
TraesCS5A02G555100	-4.55859	2.54118e-16	-4.6744	4.03611e-17	-4.62633	6.57563e-17
TraesCS5D02G312000	-4.55744	1.59719e-11	-4.61169	9.10275e-12	-4.73282	1.77348e-12
TraesCS1A02G243100	-4.55419	1.40607e-07	-4.47056	2.63493e-07	-4.63219	7.19504e-08
TraesCS5D02G238800	-4.55382	9.10963e-07	-5.49945	1.6431e-09	-4.46597	1.34613e-06
TraesCS3D02G332600	-4.53232	1.64674e-07	-4.44551	3.12939e-07	-4.61666	7.90953e-08
TraesCS6A02G200900	-4.50869	4.54497e-08	-4.70978	1.0127e-08	-4.72609	7.30189e-09
TraesCS3D02G058900	-4.49247	1.68437e-07	-4.54678	1.21315e-07	-4.7223	2.85653e-08
TraesCS2D02G538500	-4.48998	9.53737e-22	-4.41426	5.02474e-21	-4.77647	9.00245e-25
TraesCS3D02G544000	-4.48474	1.27464e-07	-4.28022	5.50568e-07	-4.68766	2.43321e-08
TraesCS2D02G375200	-4.47385	6.22814e-08	-4.02621	1.55732e-06	-4.28246	2.13311e-07
TraesCS7D02G452500	-4.4734	6.23979e-10	-6.62836	4.38498e-21	-4.48529	4.60302e-10
TraesCS6D02G258600	-4.46303	1.3423e-20	-4.34398	1.63169e-19	-4.27082	5.17047e-19
TraesCS4A02G012400	-4.45546	2.24003e-08	-4.82578	1.0283e-09	-5.2827	1.26254e-11
TraesCS4D02G168500	-4.45246	1.04142e-14	-4.26477	1.63e-13	-5.53508	1.12192e-22
TraesCS4D02G010400	-4.44918	8.66044e-07	-4.2703	2.70377e-06	-4.13209	5.10023e-06
TraesCS1B02G250900	-4.44762	1.60244e-07	-5.28884	2.61476e-10	-5.14456	7.07116e-10
TraesCS7D02G375600	-4.4326	3.52773e-06	-4.28306	8.38488e-06	-4.35809	4.69019e-06
TraesCS7D02G485300	-4.42944	2.74466e-07	-4.20047	1.31358e-06	-4.63133	5.58827e-08
TraesCS2B02G243100	-4.42181	1.53701e-06	-4.13659	8.9309e-06	-4.50955	8.68487e-07
TraesCS4A02G097000	-4.41266	2.01491e-11	-4.38409	2.87445e-11	-4.42395	1.40796e-11
TraesCS5B02G517200	-4.40492	4.8407e-05	-4.49633	3.44986e-05	-4.47579	3.30172e-05
TraesCS4B02G121100	-4.3983	6.9898e-07	-4.09211	4.8564e-06	-4.04391	5.41807e-06
TraesCS6A02G394400	-4.39628	4.44819e-08	-4.48216	2.35914e-08	-4.29866	7.83548e-08
TraesCS2A02G218500	-4.39243	4.64891e-11	-4.13559	7.52002e-10	-4.76916	4.7504e-13
TraesCS2D02G388900	-4.38143	8.48038e-07	-5.01014	1.16266e-08	-4.07532	4.82607e-06
TraesCS3B02G380600	-4.38133	7.63345e-07	-4.51804	3.2123e-07	-4.04977	5.12814e-06
TraesCS6B02G001300	-4.36605	1.42991e-07	-4.24638	3.49292e-07	-4.14806	5.67074e-07
TraesCS2A02G327900	-4.36566	8.65031e-07	-4.6195	1.66692e-07	-4.13133	3.19636e-06
TraesCS7B02G078000	-4.35278	1.10885e-06	-4.64955	1.64252e-07	-4.18938	2.60851e-06
TraesCS2D02G374200	-4.34412	5.07557e-07	-5.1736	1.15022e-09	-4.8435	1.22108e-08
TraesCS4B02G076400	-4.34351	1.35764e-16	-4.21861	1.16078e-15	-4.43471	1.99302e-17
TraesCS7A02G045700	-4.34313	2.15492e-07	-4.5905	3.63106e-08	-4.2602	3.26567e-07
TraesCS5B02G505800	-4.34029	1.72541e-07	-4.16347	6.266e-07	-4.66451	1.26229e-08
TraesCS2D02G211400	-4.33932	1.01426e-13	-4.67171	8.17253e-16	-4.49844	8.66316e-15
TraesCS5D02G131600	-4.33764	1.33597e-06	-4.77064	7.94428e-08	-5.53305	2.21208e-10
TraesCS4D02G232900	-4.33633	1.08865e-05	-4.33651	1.13249e-05	-4.87557	4.83912e-07
TraesCS6A02G348200	-4.33592	1.75507e-07	-5.7121	1.68084e-12	-4.79723	4.30527e-09
TraesCS4D02G121800	-4.33508	4.56267e-07	-4.97197	4.47224e-09	-5.7256	6.43374e-12
TraesCS2B02G222900	-4.32455	7.53037e-82	-4.32881	3.06939e-82	-4.36963	3.30996e-84
TraesCS1D02G233100	-4.30838	3.63747e-06	-4.96052	6.54564e-08	-4.45207	1.35742e-06
TraesCS2D02G133900	-4.30686	6.29341e-07	-5.50186	7.10626e-11	-5.74675	6.73693e-12
TraesCS5D02G483200	-4.27402	7.39494e-07	-4.70059	3.87549e-08	-4.55589	8.97868e-08
TraesCS5D02G082800	-4.27086	4.69878e-08	-5.67633	8.76378e-14	-5.86159	9.056e-15
TraesCS4D02G152400	-4.26759	4.68623e-08	-6.0099	2.92358e-15	-6.52136	5.80869e-18
TraesCS3B02G540200	-4.26688	6.43488e-08	-4.84973	5.15627e-10	-6.61684	3.52354e-18
TraesCS2B02G621800	-4.25996	4.05904e-08	-4.33022	2.38997e-08	-4.14021	9.77226e-08
TraesCS4A02G082600	-4.25034	1.25577e-05	-4.61938	1.72603e-06	-4.42721	4.26793e-06
TraesCS4A02G239800	-4.24276	2.10804e-105	-4.0628	1.17377e-96	-4.49185	2.58631e-119
TraesCS1A02G417500	-4.24086	2.7674e-06	-4.59703	3.20669e-07	-4.47928	5.69656e-07
TraesCS6D02G274800	-4.21214	7.41367e-14	-4.38136	5.99747e-15	-4.13895	1.64751e-13
TraesCS3A02G121600	-4.21126	2.6123e-07	-4.30977	1.46231e-07	-5.2674	3.6501e-11
TraesCS3D02G167700	-4.20848	8.98529e-07	-5.65021	1.10859e-11	-5.88758	1.00032e-12
TraesCS7A02G385100	-4.20755	8.4751e-07	-5.62926	1.29161e-11	-6.13788	8.86164e-14
TraesCS4B02G085600	-4.1948	4.37413e-05	-4.51423	1.00266e-05	-4.3558	1.87821e-05
TraesCS4A02G107100	-4.18666	1.44802e-133	-4.33768	1.33852e-143	-4.55068	1.74764e-158
TraesCS3D02G344400	-4.18621	2.74713e-07	-5.42365	8.12039e-12	-4.94279	5.19205e-10
TraesCS2D02G141700	-4.18585	4.39722e-06	-4.23101	3.49509e-06	-5.10415	9.57315e-09
TraesCS7A02G079100	-4.18117	1.58114e-06	-4.34772	5.5082e-07	-6.05891	5.33262e-13
TraesCSU02G146600	-4.17908	6.48215e-07	-7.68728	6.4481e-22	-4.4432	8.01827e-08
TraesCS7B02G258300	-4.17555	1.15728e-06	-4.70015	2.94832e-08	-5.06048	1.47284e-09
TraesCS3A02G257000	-4.16456	2.98337e-27	-4.33265	1.56449e-29	-4.74728	1.16313e-35
TraesCS7B02G321200	-4.16358	1.62856e-05	-4.46589	3.37237e-06	-4.10045	2.02353e-05
TraesCS2B02G341200	-4.1517	1.9341e-07	-4.12275	2.45028e-07	-7.33876	4.18035e-22
TraesCS4B02G348200	-4.14961	3.23962e-07	-6.54976	4.90595e-17	-5.53674	1.90045e-12
TraesCS1D02G278100	-4.13008	2.95796e-32	-5.03916	3.48406e-48	-4.35904	3.53734e-36
TraesCS2A02G348100	-4.12825	4.29205e-05	-4.4777	8.40425e-06	-4.89896	7.82814e-07
TraesCS1D02G394500	-4.12717	1.1707e-05	-4.64653	6.064e-07	-4.69488	3.77583e-07
TraesCS4A02G499900	-4.10854	9.87003e-07	-4.51772	5.64824e-08	-4.08808	9.86752e-07
TraesCS3B02G079300	-4.10182	5.71878e-08	-4.43565	3.48384e-09	-4.4273	3.04819e-09
TraesCS3A02G204100	-4.09955	1.64217e-10	-4.41855	3.27205e-12	-4.8133	1.86745e-14
TraesCS6B02G199800	-4.0952	7.74655e-07	-4.96533	9.48634e-10	-4.23123	2.43585e-07
TraesCS7B02G086800	-4.09282	1.17398e-05	-5.32044	4.64346e-09	-4.74602	1.9444e-07
TraesCSU02G246000	-4.09117	3.6939e-06	-6.63255	9.87773e-15	-4.00169	5.6904e-06
TraesCS5D02G188700	-4.08905	2.65834e-05	-4.75323	7.04677e-07	-4.0912	2.30796e-05
TraesCS2D02G534500	-4.06883	1.45539e-05	-4.28051	4.79999e-06	-4.27535	4.20634e-06
TraesCS6A02G273000	-4.06777	1.22016e-06	-5.14721	3.41894e-10	-4.94563	1.51771e-09
TraesCS2B02G198700	-4.05559	3.21362e-05	-4.43707	4.77264e-06	-4.22798	1.23348e-05
TraesCSU02G090200	-4.05075	1.13197e-05	-4.59775	4.49472e-07	-4.58938	3.94971e-07
TraesCS5A02G376800	-4.04473	8.55449e-06	-4.84864	5.21824e-08	-4.06466	6.49388e-06
TraesCS7B02G056500	-4.04438	3.82347e-06	-4.13733	2.17293e-06	-4.10329	2.21888e-06
TraesCS1D02G302100	-4.0442	1.46519e-06	-4.53962	4.2818e-08	-4.5861	2.43026e-08
TraesCS3D02G029000	-4.04317	5.48774e-06	-4.09516	4.09315e-06	-4.84912	2.17306e-08
TraesCS2B02G182900	-4.04024	1.74728e-05	-5.1831	1.53593e-08	-4.21325	5.78372e-06
TraesCS2B02G308400	-4.03693	1.47242e-06	-4.59495	2.72128e-08	-5.582	5.03937e-12
TraesCS1D02G350500	-4.02114	1.34559e-05	-4.1449	6.86351e-06	-4.07585	8.50313e-06
TraesCS7B02G249300	-4.01069	2.50238e-07	-4.35688	1.58142e-08	-4.70258	6.27053e-10
TraesCS7A02G343600	-4.00842	2.5741e-05	-4.02514	2.43501e-05	-4.44722	1.98977e-06
